# Supplementary material for: Comparative single-cell genomics of two uncultivated Naegleria species harboring Legionella cobionts
Source: mSphere. 2025 Aug 27;10(9):e00352-25. doi: 10.1128/msphere.00352-25 (PMC12482156; doi:10.1128/msphere.00352-25)
Supplement: Table S1 — Presence or absence of BUSCO genes across Heterolobosean genomes. [file msphere.00352-25-s0005.xlsx]

## Sheet: Sheet1
Table S1. Presence or absence of BUSCO genes across Heterolobosean genomes
											ALL SPECIES COUNTS				NAEGLERIA SPECIES COUNTS
BUSCO	Neovahlkampfia_damariscottae	Tetramitus_jugosus	Acrasis_kona	Willaertia_magna_T5S44	Naegleria_lovaniensis_GCF_003324165	Naegleria_fowleri_GCF_008403515	Naegleria_PL0403	Naegleria_PL0398	Naegleria_clarki_RU30	Naegleria_gruberi_GCF_000004985	#COMPLETE	#DUPLICATED	#FRAGMENTED	#MISSING	#COMPLETE	#DUPLICATED	#FRAGMENTED	#MISSING
1032689at2759	Complete	Complete	Complete	Complete	Complete	Complete	Complete	Complete	Complete	Complete	10	0	0	0	6	0	0	0
1049599at2759	Complete	Complete	Complete	Complete	Complete	Complete	Complete	Complete	Complete	Complete	10	0	0	0	6	0	0	0
1053181at2759	Complete	Complete	Complete	Complete	Complete	Complete	Complete	Complete	Complete	Complete	10	0	0	0	6	0	0	0
1057950at2759	Complete	Complete	Complete	Complete	Complete	Complete	Complete	Complete	Complete	Complete	10	0	0	0	6	0	0	0
1065019at2759	Complete	Complete	Complete	Complete	Complete	Complete	Complete	Complete	Complete	Complete	10	0	0	0	6	0	0	0
1079130at2759	Complete	Complete	Complete	Complete	Complete	Complete	Complete	Complete	Complete	Complete	10	0	0	0	6	0	0	0
1079827at2759	Complete	Complete	Complete	Complete	Complete	Complete	Complete	Complete	Complete	Complete	10	0	0	0	6	0	0	0
1085752at2759	Complete	Complete	Complete	Complete	Complete	Complete	Complete	Complete	Complete	Complete	10	0	0	0	6	0	0	0
1087488at2759	Complete	Complete	Complete	Complete	Complete	Complete	Complete	Complete	Complete	Complete	10	0	0	0	6	0	0	0
1106766at2759	Complete	Complete	Complete	Complete	Complete	Complete	Complete	Complete	Complete	Complete	10	0	0	0	6	0	0	0
1111142at2759	Complete	Complete	Complete	Complete	Complete	Complete	Complete	Complete	Complete	Complete	10	0	0	0	6	0	0	0
1115196at2759	Complete	Complete	Complete	Complete	Complete	Complete	Complete	Complete	Complete	Complete	10	0	0	0	6	0	0	0
1138059at2759	Complete	Complete	Complete	Complete	Complete	Complete	Complete	Complete	Complete	Complete	10	0	0	0	6	0	0	0
1194691at2759	Complete	Complete	Complete	Complete	Complete	Complete	Complete	Complete	Complete	Complete	10	0	0	0	6	0	0	0
1197019at2759	Complete	Complete	Complete	Complete	Complete	Complete	Complete	Complete	Complete	Complete	10	0	0	0	6	0	0	0
1200489at2759	Complete	Complete	Complete	Complete	Complete	Complete	Complete	Complete	Complete	Complete	10	0	0	0	6	0	0	0
1217666at2759	Complete	Complete	Complete	Complete	Complete	Complete	Complete	Complete	Complete	Complete	10	0	0	0	6	0	0	0
1248958at2759	Complete	Complete	Complete	Complete	Complete	Complete	Complete	Complete	Complete	Complete	10	0	0	0	6	0	0	0
1257440at2759	Complete	Complete	Complete	Complete	Complete	Complete	Complete	Complete	Complete	Complete	10	0	0	0	6	0	0	0
1259741at2759	Complete	Complete	Complete	Complete	Complete	Complete	Complete	Complete	Complete	Complete	10	0	0	0	6	0	0	0
1264469at2759	Complete	Complete	Complete	Complete	Complete	Complete	Complete	Complete	Complete	Complete	10	0	0	0	6	0	0	0
1275837at2759	Complete	Complete	Complete	Complete	Complete	Complete	Complete	Complete	Complete	Complete	10	0	0	0	6	0	0	0
1291729at2759	Complete	Complete	Complete	Complete	Complete	Complete	Complete	Complete	Complete	Complete	10	0	0	0	6	0	0	0
1314980at2759	Complete	Complete	Complete	Complete	Complete	Complete	Complete	Complete	Complete	Complete	10	0	0	0	6	0	0	0
1346432at2759	Complete	Complete	Complete	Complete	Complete	Complete	Complete	Complete	Complete	Complete	10	0	0	0	6	0	0	0
1380409at2759	Complete	Complete	Complete	Complete	Complete	Complete	Complete	Complete	Complete	Complete	10	0	0	0	6	0	0	0
1423847at2759	Complete	Complete	Complete	Complete	Complete	Complete	Complete	Complete	Complete	Complete	10	0	0	0	6	0	0	0
1428854at2759	Complete	Complete	Complete	Complete	Complete	Complete	Complete	Complete	Complete	Complete	10	0	0	0	6	0	0	0
1430056at2759	Complete	Complete	Complete	Complete	Complete	Complete	Complete	Complete	Complete	Complete	10	0	0	0	6	0	0	0
1434266at2759	Complete	Complete	Complete	Complete	Complete	Complete	Complete	Complete	Complete	Complete	10	0	0	0	6	0	0	0
1455730at2759	Complete	Complete	Complete	Complete	Complete	Complete	Complete	Complete	Complete	Complete	10	0	0	0	6	0	0	0
1488436at2759	Complete	Complete	Complete	Complete	Complete	Complete	Complete	Complete	Complete	Complete	10	0	0	0	6	0	0	0
1490022at2759	Complete	Complete	Complete	Complete	Complete	Complete	Complete	Complete	Complete	Complete	10	0	0	0	6	0	0	0
1504863at2759	Complete	Complete	Complete	Complete	Complete	Complete	Complete	Complete	Complete	Complete	10	0	0	0	6	0	0	0
1513531at2759	Complete	Complete	Complete	Complete	Complete	Complete	Complete	Complete	Complete	Complete	10	0	0	0	6	0	0	0
156083at2759	Complete	Complete	Complete	Complete	Complete	Complete	Complete	Complete	Complete	Complete	10	0	0	0	6	0	0	0
1645187at2759	Complete	Complete	Complete	Complete	Complete	Complete	Complete	Complete	Complete	Complete	10	0	0	0	6	0	0	0
245208at2759	Complete	Complete	Complete	Complete	Complete	Complete	Complete	Complete	Complete	Complete	10	0	0	0	6	0	0	0
257318at2759	Complete	Complete	Complete	Complete	Complete	Complete	Complete	Complete	Complete	Complete	10	0	0	0	6	0	0	0
270107at2759	Complete	Complete	Complete	Complete	Complete	Complete	Complete	Complete	Complete	Complete	10	0	0	0	6	0	0	0
296129at2759	Complete	Complete	Complete	Complete	Complete	Complete	Complete	Complete	Complete	Complete	10	0	0	0	6	0	0	0
299766at2759	Complete	Complete	Complete	Complete	Complete	Complete	Complete	Complete	Complete	Complete	10	0	0	0	6	0	0	0
320059at2759	Complete	Complete	Complete	Complete	Complete	Complete	Complete	Complete	Complete	Complete	10	0	0	0	6	0	0	0
331411at2759	Complete	Complete	Complete	Complete	Complete	Complete	Complete	Complete	Complete	Complete	10	0	0	0	6	0	0	0
345441at2759	Complete	Complete	Complete	Complete	Complete	Complete	Complete	Complete	Complete	Complete	10	0	0	0	6	0	0	0
355408at2759	Complete	Complete	Complete	Complete	Complete	Complete	Complete	Complete	Complete	Complete	10	0	0	0	6	0	0	0
390348at2759	Complete	Complete	Complete	Complete	Complete	Complete	Complete	Complete	Complete	Complete	10	0	0	0	6	0	0	0
426305at2759	Complete	Complete	Complete	Complete	Complete	Complete	Complete	Complete	Complete	Complete	10	0	0	0	6	0	0	0
453044at2759	Complete	Complete	Complete	Complete	Complete	Complete	Complete	Complete	Complete	Complete	10	0	0	0	6	0	0	0
543764at2759	Complete	Complete	Complete	Complete	Complete	Complete	Complete	Complete	Complete	Complete	10	0	0	0	6	0	0	0
570797at2759	Complete	Complete	Complete	Complete	Complete	Complete	Complete	Complete	Complete	Complete	10	0	0	0	6	0	0	0
604979at2759	Complete	Complete	Complete	Complete	Complete	Complete	Complete	Complete	Complete	Complete	10	0	0	0	6	0	0	0
655400at2759	Complete	Complete	Complete	Complete	Complete	Complete	Complete	Complete	Complete	Complete	10	0	0	0	6	0	0	0
679187at2759	Complete	Complete	Complete	Complete	Complete	Complete	Complete	Complete	Complete	Complete	10	0	0	0	6	0	0	0
708105at2759	Complete	Complete	Complete	Complete	Complete	Complete	Complete	Complete	Complete	Complete	10	0	0	0	6	0	0	0
719531at2759	Complete	Complete	Complete	Complete	Complete	Complete	Complete	Complete	Complete	Complete	10	0	0	0	6	0	0	0
720340at2759	Complete	Complete	Complete	Complete	Complete	Complete	Complete	Complete	Complete	Complete	10	0	0	0	6	0	0	0
722805at2759	Complete	Complete	Complete	Complete	Complete	Complete	Complete	Complete	Complete	Complete	10	0	0	0	6	0	0	0
734666at2759	Complete	Complete	Complete	Complete	Complete	Complete	Complete	Complete	Complete	Complete	10	0	0	0	6	0	0	0
777920at2759	Complete	Complete	Complete	Complete	Complete	Complete	Complete	Complete	Complete	Complete	10	0	0	0	6	0	0	0
836599at2759	Complete	Complete	Complete	Complete	Complete	Complete	Complete	Complete	Complete	Complete	10	0	0	0	6	0	0	0
844748at2759	Complete	Complete	Complete	Complete	Complete	Complete	Complete	Complete	Complete	Complete	10	0	0	0	6	0	0	0
911863at2759	Complete	Complete	Complete	Complete	Complete	Complete	Complete	Complete	Complete	Complete	10	0	0	0	6	0	0	0
919955at2759	Complete	Complete	Complete	Complete	Complete	Complete	Complete	Complete	Complete	Complete	10	0	0	0	6	0	0	0
931188at2759	Complete	Complete	Complete	Complete	Complete	Complete	Complete	Complete	Complete	Complete	10	0	0	0	6	0	0	0
939345at2759	Complete	Complete	Complete	Complete	Complete	Complete	Complete	Complete	Complete	Complete	10	0	0	0	6	0	0	0
944899at2759	Complete	Complete	Complete	Complete	Complete	Complete	Complete	Complete	Complete	Complete	10	0	0	0	6	0	0	0
946128at2759	Complete	Complete	Complete	Complete	Complete	Complete	Complete	Complete	Complete	Complete	10	0	0	0	6	0	0	0
956854at2759	Complete	Complete	Complete	Complete	Complete	Complete	Complete	Complete	Complete	Complete	10	0	0	0	6	0	0	0
97116at2759	Complete	Complete	Complete	Complete	Complete	Complete	Complete	Complete	Complete	Complete	10	0	0	0	6	0	0	0
996662at2759	Complete	Complete	Complete	Complete	Complete	Complete	Complete	Complete	Complete	Complete	10	0	0	0	6	0	0	0
1010730at2759	Complete	Complete	Complete	Complete	Complete	Complete	Complete	Complete	Complete	Fragmented	9	0	1	0	5	0	1	0
1228942at2759	Complete	Complete	Complete	Complete	Complete	Complete	Complete	Complete	Complete	Fragmented	9	0	1	0	5	0	1	0
1338131at2759	Complete	Complete	Complete	Complete	Complete	Fragmented	Complete	Complete	Complete	Complete	9	0	1	0	5	0	1	0
975557at2759	Complete	Complete	Complete	Complete	Complete	Complete	Complete	Complete	Complete	Fragmented	9	0	1	0	5	0	1	0
1025450at2759	Complete	Complete	Complete	Duplicated	Complete	Complete	Complete	Complete	Complete	Complete	9	1	0	0	6	0	0	0
1030907at2759	Complete	Complete	Complete	Duplicated	Complete	Complete	Complete	Complete	Complete	Complete	9	1	0	0	6	0	0	0
1090038at2759	Complete	Complete	Complete	Complete	Duplicated	Complete	Complete	Complete	Complete	Complete	9	1	0	0	5	1	0	0
1094121at2759	Complete	Complete	Complete	Duplicated	Complete	Complete	Complete	Complete	Complete	Complete	9	1	0	0	6	0	0	0
1096688at2759	Complete	Complete	Complete	Complete	Complete	Complete	Complete	Complete	Duplicated	Complete	9	1	0	0	5	1	0	0
1107630at2759	Complete	Complete	Complete	Duplicated	Complete	Complete	Complete	Complete	Complete	Complete	9	1	0	0	6	0	0	0
1129824at2759	Complete	Complete	Duplicated	Complete	Complete	Complete	Complete	Complete	Complete	Complete	9	1	0	0	6	0	0	0
1182451at2759	Complete	Duplicated	Complete	Complete	Complete	Complete	Complete	Complete	Complete	Complete	9	1	0	0	6	0	0	0
1222562at2759	Complete	Complete	Duplicated	Complete	Complete	Complete	Complete	Complete	Complete	Complete	9	1	0	0	6	0	0	0
1247641at2759	Complete	Complete	Complete	Duplicated	Complete	Complete	Complete	Complete	Complete	Complete	9	1	0	0	6	0	0	0
1269244at2759	Complete	Complete	Complete	Complete	Duplicated	Complete	Complete	Complete	Complete	Complete	9	1	0	0	5	1	0	0
1269649at2759	Complete	Complete	Complete	Duplicated	Complete	Complete	Complete	Complete	Complete	Complete	9	1	0	0	6	0	0	0
1284731at2759	Complete	Complete	Complete	Duplicated	Complete	Complete	Complete	Complete	Complete	Complete	9	1	0	0	6	0	0	0
1312453at2759	Complete	Complete	Complete	Complete	Complete	Complete	Complete	Complete	Duplicated	Complete	9	1	0	0	5	1	0	0
1322642at2759	Complete	Complete	Duplicated	Complete	Complete	Complete	Complete	Complete	Complete	Complete	9	1	0	0	6	0	0	0
1342242at2759	Complete	Complete	Complete	Duplicated	Complete	Complete	Complete	Complete	Complete	Complete	9	1	0	0	6	0	0	0
1348942at2759	Complete	Complete	Complete	Complete	Duplicated	Complete	Complete	Complete	Complete	Complete	9	1	0	0	5	1	0	0
1355894at2759	Complete	Complete	Complete	Complete	Complete	Complete	Complete	Complete	Duplicated	Complete	9	1	0	0	5	1	0	0
1379600at2759	Complete	Duplicated	Complete	Complete	Complete	Complete	Complete	Complete	Complete	Complete	9	1	0	0	6	0	0	0
1382842at2759	Complete	Complete	Complete	Duplicated	Complete	Complete	Complete	Complete	Complete	Complete	9	1	0	0	6	0	0	0
1426075at2759	Complete	Complete	Duplicated	Complete	Complete	Complete	Complete	Complete	Complete	Complete	9	1	0	0	6	0	0	0
1432328at2759	Complete	Complete	Complete	Complete	Duplicated	Complete	Complete	Complete	Complete	Complete	9	1	0	0	5	1	0	0
1442062at2759	Complete	Complete	Complete	Duplicated	Complete	Complete	Complete	Complete	Complete	Complete	9	1	0	0	6	0	0	0
1450538at2759	Complete	Complete	Complete	Duplicated	Complete	Complete	Complete	Complete	Complete	Complete	9	1	0	0	6	0	0	0
1488235at2759	Complete	Complete	Complete	Duplicated	Complete	Complete	Complete	Complete	Complete	Complete	9	1	0	0	6	0	0	0
1525971at2759	Complete	Complete	Complete	Duplicated	Complete	Complete	Complete	Complete	Complete	Complete	9	1	0	0	6	0	0	0
1567796at2759	Complete	Complete	Complete	Complete	Duplicated	Complete	Complete	Complete	Complete	Complete	9	1	0	0	5	1	0	0
1588798at2759	Complete	Complete	Duplicated	Complete	Complete	Complete	Complete	Complete	Complete	Complete	9	1	0	0	6	0	0	0
330169at2759	Complete	Complete	Complete	Duplicated	Complete	Complete	Complete	Complete	Complete	Complete	9	1	0	0	6	0	0	0
369837at2759	Complete	Complete	Complete	Complete	Complete	Complete	Complete	Complete	Duplicated	Complete	9	1	0	0	5	1	0	0
383503at2759	Complete	Complete	Complete	Duplicated	Complete	Complete	Complete	Complete	Complete	Complete	9	1	0	0	6	0	0	0
392369at2759	Complete	Complete	Complete	Duplicated	Complete	Complete	Complete	Complete	Complete	Complete	9	1	0	0	6	0	0	0
418107at2759	Complete	Complete	Complete	Complete	Duplicated	Complete	Complete	Complete	Complete	Complete	9	1	0	0	5	1	0	0
491869at2759	Complete	Complete	Complete	Duplicated	Complete	Complete	Complete	Complete	Complete	Complete	9	1	0	0	6	0	0	0
513979at2759	Complete	Complete	Duplicated	Complete	Complete	Complete	Complete	Complete	Complete	Complete	9	1	0	0	6	0	0	0
549762at2759	Complete	Complete	Complete	Complete	Complete	Complete	Complete	Complete	Duplicated	Complete	9	1	0	0	5	1	0	0
582756at2759	Complete	Complete	Duplicated	Complete	Complete	Complete	Complete	Complete	Complete	Complete	9	1	0	0	6	0	0	0
664730at2759	Complete	Complete	Complete	Duplicated	Complete	Complete	Complete	Complete	Complete	Complete	9	1	0	0	6	0	0	0
673132at2759	Complete	Complete	Duplicated	Complete	Complete	Complete	Complete	Complete	Complete	Complete	9	1	0	0	6	0	0	0
721605at2759	Complete	Complete	Duplicated	Complete	Complete	Complete	Complete	Complete	Complete	Complete	9	1	0	0	6	0	0	0
751335at2759	Complete	Complete	Complete	Duplicated	Complete	Complete	Complete	Complete	Complete	Complete	9	1	0	0	6	0	0	0
768809at2759	Complete	Complete	Duplicated	Complete	Complete	Complete	Complete	Complete	Complete	Complete	9	1	0	0	6	0	0	0
814241at2759	Complete	Complete	Complete	Duplicated	Complete	Complete	Complete	Complete	Complete	Complete	9	1	0	0	6	0	0	0
898782at2759	Complete	Complete	Complete	Duplicated	Complete	Complete	Complete	Complete	Complete	Complete	9	1	0	0	6	0	0	0
905026at2759	Complete	Complete	Complete	Duplicated	Complete	Complete	Complete	Complete	Complete	Complete	9	1	0	0	6	0	0	0
917326at2759	Duplicated	Complete	Complete	Complete	Complete	Complete	Complete	Complete	Complete	Complete	9	1	0	0	6	0	0	0
973442at2759	Complete	Complete	Complete	Complete	Duplicated	Complete	Complete	Complete	Complete	Complete	9	1	0	0	5	1	0	0
975158at2759	Complete	Complete	Complete	Duplicated	Complete	Complete	Complete	Complete	Complete	Complete	9	1	0	0	6	0	0	0
981902at2759	Complete	Complete	Complete	Complete	Duplicated	Complete	Complete	Complete	Complete	Complete	9	1	0	0	5	1	0	0
1003258at2759	Complete	Complete	Complete	Complete	Complete	Complete	Missing	Complete	Complete	Complete	9	0	0	1	5	0	0	1
1051021at2759	Complete	Complete	Complete	Complete	Complete	Missing	Complete	Complete	Complete	Complete	9	0	0	1	5	0	0	1
1112002at2759	Complete	Complete	Complete	Fragmented	Complete	Complete	Complete	Complete	Complete	Complete	9	0	1	0	6	0	0	0
1128607at2759	Complete	Complete	Complete	Fragmented	Complete	Complete	Complete	Complete	Complete	Complete	9	0	1	0	6	0	0	0
1220881at2759	Complete	Complete	Complete	Complete	Complete	Complete	Missing	Complete	Complete	Complete	9	0	0	1	5	0	0	1
1323575at2759	Complete	Complete	Complete	Complete	Complete	Complete	Complete	Complete	Complete	Missing	9	0	0	1	5	0	0	1
1324510at2759	Complete	Complete	Complete	Missing	Complete	Complete	Complete	Complete	Complete	Complete	9	0	0	1	6	0	0	0
1339553at2759	Complete	Complete	Complete	Complete	Complete	Complete	Complete	Complete	Complete	Missing	9	0	0	1	5	0	0	1
1370304at2759	Complete	Complete	Complete	Complete	Complete	Missing	Complete	Complete	Complete	Complete	9	0	0	1	5	0	0	1
1395649at2759	Complete	Fragmented	Complete	Complete	Complete	Complete	Complete	Complete	Complete	Complete	9	0	1	0	6	0	0	0
1552706at2759	Complete	Complete	Complete	Complete	Complete	Complete	Complete	Complete	Missing	Complete	9	0	0	1	5	0	0	1
1623701at2759	Complete	Complete	Complete	Complete	Missing	Complete	Complete	Complete	Complete	Complete	9	0	0	1	5	0	0	1
166920at2759	Complete	Complete	Fragmented	Complete	Complete	Complete	Complete	Complete	Complete	Complete	9	0	1	0	6	0	0	0
271586at2759	Complete	Complete	Missing	Complete	Complete	Complete	Complete	Complete	Complete	Complete	9	0	0	1	6	0	0	0
290630at2759	Complete	Fragmented	Complete	Complete	Complete	Complete	Complete	Complete	Complete	Complete	9	0	1	0	6	0	0	0
306227at2759	Complete	Complete	Fragmented	Complete	Complete	Complete	Complete	Complete	Complete	Complete	9	0	1	0	6	0	0	0
341721at2759	Complete	Complete	Fragmented	Complete	Complete	Complete	Complete	Complete	Complete	Complete	9	0	1	0	6	0	0	0
375960at2759	Complete	Complete	Complete	Complete	Complete	Complete	Complete	Missing	Complete	Complete	9	0	0	1	5	0	0	1
625387at2759	Complete	Complete	Missing	Complete	Complete	Complete	Complete	Complete	Complete	Complete	9	0	0	1	6	0	0	0
692986at2759	Complete	Complete	Complete	Missing	Complete	Complete	Complete	Complete	Complete	Complete	9	0	0	1	6	0	0	0
736068at2759	Complete	Complete	Complete	Complete	Complete	Complete	Complete	Complete	Missing	Complete	9	0	0	1	5	0	0	1
761109at2759	Complete	Complete	Complete	Missing	Complete	Complete	Complete	Complete	Complete	Complete	9	0	0	1	6	0	0	0
834694at2759	Complete	Complete	Fragmented	Complete	Complete	Complete	Complete	Complete	Complete	Complete	9	0	1	0	6	0	0	0
855834at2759	Complete	Complete	Complete	Complete	Complete	Missing	Complete	Complete	Complete	Complete	9	0	0	1	5	0	0	1
869548at2759	Complete	Complete	Complete	Complete	Complete	Complete	Missing	Complete	Complete	Complete	9	0	0	1	5	0	0	1
918816at2759	Complete	Missing	Complete	Complete	Complete	Complete	Complete	Complete	Complete	Complete	9	0	0	1	6	0	0	0
937275at2759	Missing	Complete	Complete	Complete	Complete	Complete	Complete	Complete	Complete	Complete	9	0	0	1	6	0	0	0
976469at2759	Fragmented	Complete	Complete	Complete	Complete	Complete	Complete	Complete	Complete	Complete	9	0	1	0	6	0	0	0
1620056at2759	Complete	Complete	Complete	Complete	Complete	Complete	Fragmented	Complete	Complete	Fragmented	8	0	2	0	4	0	2	0
671536at2759	Complete	Complete	Complete	Complete	Complete	Complete	Fragmented	Complete	Complete	Fragmented	8	0	2	0	4	0	2	0
1193442at2759	Complete	Complete	Complete	Complete	Complete	Complete	Complete	Complete	Duplicated	Fragmented	8	1	1	0	4	1	1	0
1233814at2759	Complete	Complete	Complete	Duplicated	Complete	Complete	Complete	Complete	Complete	Fragmented	8	1	1	0	5	0	1	0
1249159at2759	Complete	Complete	Complete	Duplicated	Complete	Complete	Complete	Complete	Complete	Fragmented	8	1	1	0	5	0	1	0
1251252at2759	Complete	Complete	Complete	Complete	Fragmented	Duplicated	Complete	Complete	Complete	Complete	8	1	1	0	4	1	1	0
1407446at2759	Complete	Complete	Complete	Duplicated	Complete	Complete	Complete	Complete	Complete	Fragmented	8	1	1	0	5	0	1	0
1558822at2759	Complete	Complete	Complete	Complete	Complete	Complete	Complete	Fragmented	Duplicated	Complete	8	1	1	0	4	1	1	0
1260807at2759	Complete	Complete	Complete	Fragmented	Complete	Complete	Complete	Fragmented	Complete	Complete	8	0	2	0	5	0	1	0
1304061at2759	Complete	Complete	Complete	Complete	Complete	Complete	Complete	Complete	Missing	Fragmented	8	0	1	1	4	0	1	1
598949at2759	Complete	Complete	Fragmented	Complete	Complete	Complete	Complete	Complete	Complete	Fragmented	8	0	2	0	5	0	1	0
671846at2759	Complete	Complete	Fragmented	Complete	Complete	Complete	Fragmented	Complete	Complete	Complete	8	0	2	0	5	0	1	0
1076134at2759	Complete	Duplicated	Complete	Duplicated	Complete	Complete	Complete	Complete	Complete	Complete	8	2	0	0	6	0	0	0
1108845at2759	Duplicated	Complete	Duplicated	Complete	Complete	Complete	Complete	Complete	Complete	Complete	8	2	0	0	6	0	0	0
1157302at2759	Complete	Complete	Duplicated	Duplicated	Complete	Complete	Complete	Complete	Complete	Complete	8	2	0	0	6	0	0	0
1161199at2759	Complete	Complete	Duplicated	Duplicated	Complete	Complete	Complete	Complete	Complete	Complete	8	2	0	0	6	0	0	0
1258856at2759	Complete	Duplicated	Complete	Duplicated	Complete	Complete	Complete	Complete	Complete	Complete	8	2	0	0	6	0	0	0
1266231at2759	Complete	Complete	Duplicated	Complete	Complete	Complete	Complete	Complete	Duplicated	Complete	8	2	0	0	5	1	0	0
1287094at2759	Complete	Complete	Complete	Complete	Complete	Complete	Duplicated	Complete	Duplicated	Complete	8	2	0	0	4	2	0	0
1322299at2759	Complete	Complete	Complete	Duplicated	Duplicated	Complete	Complete	Complete	Complete	Complete	8	2	0	0	5	1	0	0
1405073at2759	Complete	Complete	Complete	Duplicated	Complete	Complete	Complete	Complete	Complete	Duplicated	8	2	0	0	5	1	0	0
1479417at2759	Duplicated	Complete	Duplicated	Complete	Complete	Complete	Complete	Complete	Complete	Complete	8	2	0	0	6	0	0	0
87842at2759	Complete	Complete	Duplicated	Duplicated	Complete	Complete	Complete	Complete	Complete	Complete	8	2	0	0	6	0	0	0
937686at2759	Complete	Complete	Complete	Duplicated	Duplicated	Complete	Complete	Complete	Complete	Complete	8	2	0	0	5	1	0	0
974865at2759	Complete	Complete	Duplicated	Duplicated	Complete	Complete	Complete	Complete	Complete	Complete	8	2	0	0	6	0	0	0
1001705at2759	Complete	Complete	Complete	Duplicated	Complete	Missing	Complete	Complete	Complete	Complete	8	1	0	1	5	0	0	1
1019762at2759	Complete	Fragmented	Complete	Duplicated	Complete	Complete	Complete	Complete	Complete	Complete	8	1	1	0	6	0	0	0
1173229at2759	Complete	Complete	Complete	Duplicated	Complete	Complete	Missing	Complete	Complete	Complete	8	1	0	1	5	0	0	1
1346165at2759	Complete	Complete	Complete	Fragmented	Complete	Complete	Complete	Complete	Duplicated	Complete	8	1	1	0	5	1	0	0
1398309at2759	Complete	Complete	Complete	Complete	Complete	Complete	Missing	Complete	Duplicated	Complete	8	1	0	1	4	1	0	1
1440961at2759	Complete	Fragmented	Duplicated	Complete	Complete	Complete	Complete	Complete	Complete	Complete	8	1	1	0	6	0	0	0
1459797at2759	Complete	Complete	Complete	Duplicated	Complete	Complete	Missing	Complete	Complete	Complete	8	1	0	1	5	0	0	1
39650at2759	Complete	Complete	Missing	Duplicated	Complete	Complete	Complete	Complete	Complete	Complete	8	1	0	1	6	0	0	0
396755at2759	Complete	Complete	Complete	Missing	Complete	Complete	Complete	Complete	Duplicated	Complete	8	1	0	1	5	1	0	0
457861at2759	Complete	Complete	Complete	Complete	Complete	Missing	Complete	Complete	Duplicated	Complete	8	1	0	1	4	1	0	1
759498at2759	Complete	Complete	Duplicated	Complete	Complete	Complete	Complete	Complete	Missing	Complete	8	1	0	1	5	0	0	1
801857at2759	Complete	Duplicated	Fragmented	Complete	Complete	Complete	Complete	Complete	Complete	Complete	8	1	1	0	6	0	0	0
924753at2759	Complete	Complete	Duplicated	Complete	Missing	Complete	Complete	Complete	Complete	Complete	8	1	0	1	5	0	0	1
142542at2759	Complete	Complete	Fragmented	Complete	Complete	Complete	Complete	Complete	Missing	Complete	8	0	1	1	5	0	0	1
1454155at2759	Complete	Complete	Complete	Complete	Complete	Missing	Complete	Complete	Complete	Missing	8	0	0	2	4	0	0	2
176625at2759	Complete	Complete	Missing	Complete	Complete	Complete	Complete	Complete	Missing	Complete	8	0	0	2	5	0	0	1
179362at2759	Complete	Complete	Fragmented	Complete	Complete	Complete	Complete	Complete	Complete	Missing	8	0	1	1	5	0	0	1
891751at2759	Complete	Complete	Complete	Complete	Complete	Complete	Complete	Complete	Missing	Missing	8	0	0	2	4	0	0	2
450058at2759	Complete	Complete	Complete	Complete	Complete	Complete	Complete	Fragmented	Fragmented	Fragmented	7	0	3	0	3	0	3	0
1445102at2759	Complete	Complete	Complete	Complete	Duplicated	Complete	Fragmented	Complete	Complete	Fragmented	7	1	2	0	3	1	2	0
324863at2759	Complete	Complete	Complete	Duplicated	Complete	Complete	Fragmented	Complete	Complete	Fragmented	7	1	2	0	4	0	2	0
901894at2759	Complete	Complete	Fragmented	Complete	Complete	Complete	Fragmented	Complete	Complete	Fragmented	7	0	3	0	4	0	2	0
817008at2759	Complete	Complete	Duplicated	Duplicated	Duplicated	Complete	Complete	Complete	Complete	Complete	7	3	0	0	5	1	0	0
878143at2759	Fragmented	Complete	Complete	Duplicated	Duplicated	Complete	Complete	Complete	Complete	Complete	7	2	1	0	5	1	0	0
774318at2759	Complete	Complete	Complete	Duplicated	Complete	Complete	Complete	Missing	Fragmented	Fragmented	6	1	2	1	3	0	2	1
1428265at2759	Fragmented	Complete	Missing	Complete	Complete	Complete	Complete	Complete	Fragmented	Fragmented	6	0	3	1	4	0	2	0
1576404at2759	Fragmented	Complete	Complete	Fragmented	Complete	Complete	Fragmented	Fragmented	Complete	Complete	6	0	4	0	4	0	2	0
551907at2759	Complete	Fragmented	Complete	Missing	Fragmented	Fragmented	Complete	Complete	Complete	Complete	6	0	3	1	4	0	2	0
1377237at2759	Complete	Complete	Fragmented	Duplicated	Fragmented	Complete	Missing	Complete	Complete	Complete	6	1	2	1	4	0	1	1
1018517at2759	Fragmented	Complete	Complete	Duplicated	Complete	Complete	Missing	Complete	Complete	Missing	6	1	1	2	4	0	0	2
1223488at2759	Missing	Complete	Fragmented	Complete	Duplicated	Complete	Missing	Complete	Complete	Complete	6	1	1	2	4	1	0	1
1370285at2759	Complete	Complete	Complete	Complete	Complete	Complete	Missing	Missing	Missing	Missing	6	0	0	4	2	0	0	4
858842at2759	Complete	Missing	Complete	Missing	Complete	Complete	Complete	Missing	Missing	Complete	6	0	0	4	4	0	0	2
1421503at2759	Complete	Missing	Complete	Complete	Complete	Complete	Fragmented	Fragmented	Fragmented	Fragmented	5	0	4	1	2	0	4	0
865202at2759	Complete	Complete	Complete	Fragmented	Complete	Complete	Fragmented	Fragmented	Fragmented	Fragmented	5	0	5	0	2	0	4	0
887370at2759	Complete	Complete	Complete	Duplicated	Complete	Complete	Missing	Fragmented	Fragmented	Fragmented	5	1	3	1	2	0	3	1
1575179at2759	Complete	Complete	Fragmented	Complete	Fragmented	Fragmented	Fragmented	Complete	Complete	Missing	5	0	4	1	2	0	3	1
1404162at2759	Complete	Fragmented	Fragmented	Missing	Complete	Complete	Fragmented	Complete	Complete	Fragmented	5	0	4	1	4	0	2	0
325552at2759	Fragmented	Fragmented	Complete	Fragmented	Fragmented	Fragmented	Complete	Complete	Complete	Complete	5	0	5	0	4	0	2	0
1538526at2759	Complete	Duplicated	Duplicated	Complete	Complete	Complete	Duplicated	Duplicated	Complete	Duplicated	5	5	0	0	3	3	0	0
1593937at2759	Complete	Missing	Complete	Complete	Duplicated	Complete	Duplicated	Duplicated	Duplicated	Complete	5	4	0	1	2	4	0	0
83779at2759	Fragmented	Complete	Complete	Duplicated	Complete	Complete	Duplicated	Duplicated	Duplicated	Complete	5	4	1	0	3	3	0	0
1405146at2759	Complete	Complete	Complete	Duplicated	Complete	Duplicated	Fragmented	Fragmented	Fragmented	Fragmented	4	2	4	0	1	1	4	0
1617752at2759	Missing	Complete	Complete	Fragmented	Complete	Complete	Fragmented	Fragmented	Fragmented	Fragmented	4	0	5	1	2	0	4	0
923657at2759	Complete	Fragmented	Fragmented	Fragmented	Complete	Fragmented	Fragmented	Complete	Fragmented	Complete	4	0	6	0	3	0	3	0
1545004at2759	Complete	Complete	Duplicated	Duplicated	Duplicated	Complete	Duplicated	Duplicated	Duplicated	Complete	4	6	0	0	2	4	0	0
100698at2759	Duplicated	Complete	Complete	Missing	Duplicated	Complete	Duplicated	Duplicated	Complete	Duplicated	4	5	0	1	2	4	0	0
779909at2759	Missing	Missing	Duplicated	Missing	Complete	Missing	Missing	Complete	Complete	Complete	4	1	0	5	4	0	0	2
734341at2759	Missing	Complete	Fragmented	Complete	Complete	Complete	Missing	Missing	Missing	Missing	4	0	1	5	2	0	0	4
1014314at2759	Complete	Complete	Complete	Fragmented	Fragmented	Fragmented	Fragmented	Fragmented	Fragmented	Fragmented	3	0	7	0	0	0	6	0
1626636at2759	Fragmented	Complete	Complete	Fragmented	Fragmented	Complete	Fragmented	Fragmented	Fragmented	Fragmented	3	0	7	0	1	0	5	0
293315at2759	Complete	Fragmented	Complete	Fragmented	Missing	Complete	Fragmented	Fragmented	Fragmented	Fragmented	3	0	6	1	1	0	4	1
674160at2759	Complete	Complete	Fragmented	Fragmented	Fragmented	Fragmented	Fragmented	Complete	Fragmented	Missing	3	0	6	1	1	0	4	1
1236198at2759	Complete	Complete	Complete	Missing	Missing	Missing	Missing	Missing	Missing	Missing	3	0	0	7	0	0	0	6
1309031at2759	Complete	Complete	Complete	Missing	Missing	Missing	Missing	Missing	Missing	Missing	3	0	0	7	0	0	0	6
1038775at2759	Complete	Complete	Missing	Missing	Missing	Missing	Missing	Missing	Missing	Missing	2	0	0	8	0	0	0	6
1041560at2759	Complete	Complete	Missing	Missing	Missing	Missing	Missing	Missing	Missing	Missing	2	0	0	8	0	0	0	6
261328at2759	Complete	Missing	Complete	Missing	Missing	Missing	Missing	Missing	Missing	Missing	2	0	0	8	0	0	0	6
679771at2759	Missing	Complete	Complete	Missing	Missing	Missing	Missing	Missing	Missing	Missing	2	0	0	8	0	0	0	6
1633672at2759	Fragmented	Complete	Duplicated	Fragmented	Fragmented	Fragmented	Fragmented	Fragmented	Fragmented	Fragmented	1	1	8	0	0	0	6	0
687505at2759	Complete	Duplicated	Duplicated	Duplicated	Duplicated	Duplicated	Duplicated	Duplicated	Duplicated	Duplicated	1	9	0	0	0	6	0	0
1194797at2759	Missing	Complete	Missing	Duplicated	Missing	Missing	Missing	Missing	Missing	Missing	1	1	0	8	0	0	0	6
1287401at2759	Missing	Missing	Complete	Missing	Missing	Missing	Missing	Missing	Missing	Missing	1	0	0	9	0	0	0	6
388820at2759	Complete	Missing	Missing	Missing	Missing	Missing	Missing	Missing	Missing	Missing	1	0	0	9	0	0	0	6
621827at2759	Complete	Missing	Missing	Missing	Missing	Missing	Missing	Missing	Missing	Missing	1	0	0	9	0	0	0	6
674169at2759	Missing	Missing	Complete	Missing	Missing	Missing	Missing	Missing	Missing	Missing	1	0	0	9	0	0	0	6
1441854at2759	Fragmented	Fragmented	Fragmented	Fragmented	Fragmented	Fragmented	Fragmented	Fragmented	Fragmented	Fragmented	0	0	10	0	0	0	6	0
1530008at2759	Fragmented	Fragmented	Fragmented	Fragmented	Fragmented	Fragmented	Fragmented	Fragmented	Fragmented	Fragmented	0	0	10	0	0	0	6	0
1563319at2759	Missing	Missing	Missing	Missing	Fragmented	Missing	Missing	Missing	Missing	Missing	0	0	1	9	0	0	1	5
1178688at2759	Missing	Missing	Missing	Missing	Missing	Missing	Missing	Missing	Missing	Missing	0	0	0	10	0	0	0	6
1358374at2759	Missing	Missing	Missing	Missing	Missing	Missing	Missing	Missing	Missing	Missing	0	0	0	10	0	0	0	6
1364586at2759	Missing	Missing	Missing	Missing	Missing	Missing	Missing	Missing	Missing	Missing	0	0	0	10	0	0	0	6
1474000at2759	Missing	Missing	Missing	Missing	Missing	Missing	Missing	Missing	Missing	Missing	0	0	0	10	0	0	0	6
1526152at2759	Missing	Missing	Missing	Missing	Missing	Missing	Missing	Missing	Missing	Missing	0	0	0	10	0	0	0	6
160593at2759	Missing	Missing	Missing	Missing	Missing	Missing	Missing	Missing	Missing	Missing	0	0	0	10	0	0	0	6
261419at2759	Missing	Missing	Missing	Missing	Missing	Missing	Missing	Missing	Missing	Missing	0	0	0	10	0	0	0	6
464990at2759	Missing	Missing	Missing	Missing	Missing	Missing	Missing	Missing	Missing	Missing	0	0	0	10	0	0	0	6
866359at2759	Missing	Missing	Missing	Missing	Missing	Missing	Missing	Missing	Missing	Missing	0	0	0	10	0	0	0	6
