# Supplementary material for: Comparative single-cell genomics of two uncultivated Naegleria species harboring Legionella cobionts
Source: mSphere. 2025 Aug 27;10(9):e00352-25. doi: 10.1128/msphere.00352-25 (PMC12482156; doi:10.1128/msphere.00352-25)
Supplement: Table S2 — Naegleria fowleri orthogroup gains and losses. [file msphere.00352-25-s0006.xlsx]

## Sheet: Naegleria_fowleri_gains
Table S2. Naegleria fowleri orthogroup gains and losses
Orthogroup gains
Naegleria fowleri gene ID	Orthogroup	Pfam annotations
XP_044556586.1	OG0000575
XP_044557218.1	OG0000575
XP_044557219.1	OG0000575
XP_044557517.1	OG0000575
XP_044559598.1	OG0000575
XP_044560791.1	OG0000575
XP_044561404.1	OG0000575
XP_044561757.1	OG0000575
XP_044562711.1	OG0000575
XP_044562718.1	OG0000575
XP_044562719.1	OG0000575
XP_044562893.1	OG0000575
XP_044563760.1	OG0000575
XP_044563761.1	OG0000575
XP_044563894.1	OG0000575
XP_044564145.1	OG0000575
XP_044564968.1	OG0000575
XP_044566491.1	OG0000575
XP_044566820.1	OG0000575	PF00612_IQ calmodulin-binding motif; PF00621_RhoGEF domain; PF13855_Leucine rich repeat
XP_044567355.1	OG0000575
XP_044568210.1	OG0000575
XP_044569540.1	OG0000575
XP_044556200.1	OG0010038
XP_044556315.1	OG0010038
XP_044556316.1	OG0010038
XP_044560018.1	OG0010038	PF00069_Protein kinase domain
XP_044560228.1	OG0010038	PF00069_Protein kinase domain
XP_044560282.1	OG0010038	PF00069_Protein kinase domain
XP_044560320.1	OG0010038	PF00069_Protein kinase domain
XP_044561222.1	OG0011328
XP_044563739.1	OG0011328
XP_044565336.1	OG0011328
XP_044567638.1	OG0011328
XP_044569569.1	OG0011328
XP_044569570.1	OG0011328
XP_044556359.1	OG0012457
XP_044556414.1	OG0012457
XP_044556753.1	OG0012457
XP_044556754.1	OG0012457
XP_044558622.1	OG0012457
XP_044556855.1	OG0012460	PF00005_ABC transporter
XP_044556856.1	OG0012460	PF00005_ABC transporter; PF00664_ABC transporter transmembrane region
XP_044557839.1	OG0012460	PF00664_ABC transporter transmembrane region
XP_044557840.1	OG0012460	PF00005_ABC transporter
XP_044557841.1	OG0012460	PF00005_ABC transporter; PF00664_ABC transporter transmembrane region
XP_044557790.1	OG0012464	PF00929_Exonuclease
XP_044560462.1	OG0012464
XP_044563740.1	OG0012464
XP_044568239.1	OG0012464
XP_044569571.1	OG0012464
XP_044563107.1	OG0012475
XP_044563108.1	OG0012475
XP_044563110.1	OG0012475	PF02815_MIR domain
XP_044563111.1	OG0012475
XP_044565285.1	OG0012475
XP_044556987.1	OG0013908
XP_044556988.1	OG0013908
XP_044556989.1	OG0013908
XP_044562770.1	OG0013908
XP_044558174.1	OG0013913
XP_044562144.1	OG0013913
XP_044568172.1	OG0013913
XP_044569934.1	OG0013913
XP_044558686.1	OG0013915	PF00520_Ion transport protein; PF08454_RyR and IP3R Homology associated
XP_044558980.1	OG0013915	PF00520_Ion transport protein
XP_044559010.1	OG0013915	PF00520_Ion transport protein
XP_044559011.1	OG0013915	PF08454_RyR and IP3R Homology associated
XP_044561011.1	OG0013924
XP_044561015.1	OG0013924
XP_044561123.1	OG0013924
XP_044562348.1	OG0013924
XP_044564133.1	OG0013940	PF13599_Pentapeptide repeats (9 copies); PF07534_TLD; PF00805_Pentapeptide repeats (8 copies)
XP_044564142.1	OG0013940	PF07534_TLD
XP_044564167.1	OG0013940	PF13599_Pentapeptide repeats (9 copies); PF07534_TLD; PF00805_Pentapeptide repeats (8 copies)
XP_044564168.1	OG0013940	PF07534_TLD
XP_044556258.1	OG0015579	PF00211_Adenylate and Guanylate cyclase catalytic domain; PF13426_PAS domain
XP_044557731.1	OG0015579	PF00211_Adenylate and Guanylate cyclase catalytic domain
XP_044563826.1	OG0015579	PF00211_Adenylate and Guanylate cyclase catalytic domain; PF13426_PAS domain
XP_044556601.1	OG0015584
XP_044556871.1	OG0015584
XP_044557822.1	OG0015584
XP_044556888.1	OG0015586
XP_044556974.1	OG0015586
XP_044562756.1	OG0015586
XP_044556965.1	OG0015588	PF00018_SH3 domain
XP_044557245.1	OG0015588	PF00018_SH3 domain
XP_044562746.1	OG0015588	PF00018_SH3 domain
XP_044558662.1	OG0015616
XP_044558663.1	OG0015616
XP_044558827.1	OG0015616
XP_044559633.1	OG0015625
XP_044560079.1	OG0015625
XP_044562037.1	OG0015625
XP_044561012.1	OG0015645
XP_044561016.1	OG0015645
XP_044562347.1	OG0015645
XP_044561013.1	OG0015646
XP_044561017.1	OG0015646
XP_044562346.1	OG0015646
XP_044564803.1	OG0015686
XP_044565920.1	OG0015686
XP_044565922.1	OG0015686
XP_044567674.1	OG0015710
XP_044567855.1	OG0015710
XP_044567874.1	OG0015710
XP_044556198.1	OG0018406
XP_044560322.1	OG0018406
XP_044556229.1	OG0018407	PF01593_Flavin containing amine oxidoreductase
XP_044563844.1	OG0018407	PF01593_Flavin containing amine oxidoreductase
XP_044556233.1	OG0018408
XP_044556277.1	OG0018408
XP_044556236.1	OG0018409
XP_044556280.1	OG0018409
XP_044556250.1	OG0018410
XP_044556294.1	OG0018410
XP_044556251.1	OG0018411
XP_044558541.1	OG0018411
XP_044556299.1	OG0018412
XP_044560272.1	OG0018412
XP_044556312.1	OG0018413	PF13475_Domain of unknown function (DUF4116)
XP_044560324.1	OG0018413	PF13475_Domain of unknown function (DUF4116)
XP_044556363.1	OG0018415
XP_044568955.1	OG0018415
XP_044556668.1	OG0018420
XP_044560934.1	OG0018420
XP_044556857.1	OG0018428
XP_044557837.1	OG0018428
XP_044556959.1	OG0018429	PF00211_Adenylate and Guanylate cyclase catalytic domain
XP_044562740.1	OG0018429	PF00211_Adenylate and Guanylate cyclase catalytic domain
XP_044556985.1	OG0018430
XP_044562768.1	OG0018430
XP_044557286.1	OG0018440
XP_044564251.1	OG0018440
XP_044557349.1	OG0018445
XP_044568162.1	OG0018445
XP_044557350.1	OG0018446
XP_044568163.1	OG0018446
XP_044557975.1	OG0018469
XP_044558008.1	OG0018469
XP_044558080.1	OG0018473
XP_044560411.1	OG0018473	PF13516_Leucine Rich repeat
XP_044558227.1	OG0018478
XP_044566662.1	OG0018478
XP_044558356.1	OG0018480
XP_044558560.1	OG0018480
XP_044558661.1	OG0018492
XP_044558828.1	OG0018492
XP_044558664.1	OG0018493
XP_044558826.1	OG0018493
XP_044558687.1	OG0018494
XP_044559012.1	OG0018494	PF01365_RIH domain
XP_044559381.1	OG0018513
XP_044559403.1	OG0018513
XP_044559440.1	OG0018517
XP_044562288.1	OG0018517
XP_044559610.1	OG0018528
XP_044560261.1	OG0018528
XP_044559997.1	OG0018546
XP_044560392.1	OG0018546
XP_044560000.1	OG0018547
XP_044560389.1	OG0018547
XP_044560025.1	OG0018548	PF14497_Glutathione S-transferase, C-terminal domain
XP_044560235.1	OG0018548	PF14497_Glutathione S-transferase, C-terminal domain
XP_044560033.1	OG0018549
XP_044560740.1	OG0018549
XP_044560035.1	OG0018550
XP_044560742.1	OG0018550
XP_044560037.1	OG0018551	PF13475_Domain of unknown function (DUF4116)
XP_044560746.1	OG0018551	PF13475_Domain of unknown function (DUF4116)
XP_044560368.1	OG0018557
XP_044560369.1	OG0018557
XP_044561001.1	OG0018579
XP_044562359.1	OG0018579
XP_044561014.1	OG0018580
XP_044562349.1	OG0018580
XP_044561046.1	OG0018582	PF14772_Sperm tail
XP_044561723.1	OG0018582	PF14772_Sperm tail
XP_044561350.1	OG0018594
XP_044568652.1	OG0018594
XP_044561833.1	OG0018615
XP_044569708.1	OG0018615
XP_044562395.1	OG0018634
XP_044563787.1	OG0018634
XP_044562727.1	OG0018641
XP_044562856.1	OG0018641
XP_044564280.1	OG0018697
XP_044568880.1	OG0018697
XP_044564281.1	OG0018698
XP_044568879.1	OG0018698
XP_044564282.1	OG0018699
XP_044568878.1	OG0018699
XP_044564806.1	OG0018713	PF06961_Protein of unknown function (DUF1294)
XP_044565925.1	OG0018713	PF06961_Protein of unknown function (DUF1294)
XP_044564825.1	OG0018714
XP_044564906.1	OG0018714
XP_044564832.1	OG0018715	PF00069_Protein kinase domain
XP_044564900.1	OG0018715	PF00069_Protein kinase domain
XP_044564837.1	OG0018716	PF13475_Domain of unknown function (DUF4116)
XP_044564895.1	OG0018716	PF13475_Domain of unknown function (DUF4116)
XP_044564844.1	OG0018717
XP_044564891.1	OG0018717
XP_044565265.1	OG0018740
XP_044565872.1	OG0018740
XP_044566104.1	OG0018773
XP_044566255.1	OG0018773
XP_044566939.1	OG0018805
XP_044567350.1	OG0018805
XP_044566940.1	OG0018806
XP_044567351.1	OG0018806
XP_044567430.1	OG0018824
XP_044567456.1	OG0018824
XP_044567890.1	OG0018837
XP_044568445.1	OG0018837
XP_044568355.1	OG0018850
XP_044568853.1	OG0018850
XP_044569196.1	OG0018887
XP_044569197.1	OG0018887
XP_044556224.1	OG0024546
XP_044556255.1	OG0024547
XP_044556256.1	OG0024548	PF00069_Protein kinase domain
XP_044556303.1	OG0024549	PF01039_Carboxyl transferase domain; PF08326_Acetyl-CoA carboxylase, central region
XP_044556329.1	OG0024550
XP_044556374.1	OG0024551
XP_044556421.1	OG0024552	PF05041_Pecanex protein (C-terminus)
XP_044556544.1	OG0024553
XP_044556549.1	OG0024554
XP_044556567.1	OG0024555
XP_044556577.1	OG0024556
XP_044556600.1	OG0024557
XP_044556642.1	OG0024558
XP_044556728.1	OG0024559
XP_044556730.1	OG0024560
XP_044556736.1	OG0024561	PF08240_Alcohol dehydrogenase GroES-like domain
XP_044556760.1	OG0024562
XP_044556835.1	OG0024563
XP_044556839.1	OG0024564
XP_044556850.1	OG0024565
XP_044556854.1	OG0024566
XP_044556862.1	OG0024567
XP_044556951.1	OG0024568
XP_044556953.1	OG0024569
XP_044556976.1	OG0024570	PF00271_Helicase conserved C-terminal domain
XP_044557040.1	OG0024571
XP_044557105.1	OG0024572
XP_044557149.1	OG0024573
XP_044557150.1	OG0024574	PF01061_ABC-2 type transporter
XP_044557192.1	OG0024575
XP_044557287.1	OG0024576
XP_044557299.1	OG0024577
XP_044557308.1	OG0024578	PF00580_UvrD/REP helicase N-terminal domain
XP_044557421.1	OG0024579	PF08393_Dynein heavy chain, N-terminal region 2; PF08385_Dynein heavy chain, N-terminal region 1
XP_044557431.1	OG0024580
XP_044557595.1	OG0024581
XP_044557610.1	OG0024582
XP_044557622.1	OG0024583
XP_044557656.1	OG0024584
XP_044557657.1	OG0024585
XP_044557669.1	OG0024586	PF12796_Ankyrin repeats (3 copies)
XP_044557674.1	OG0024587
XP_044557693.1	OG0024588
XP_044557699.1	OG0024589	PF01466_Skp1 family, dimerisation domain
XP_044557720.1	OG0024590
XP_044557746.1	OG0024591
XP_044557748.1	OG0024592	PF05920_Homeobox KN domain
XP_044557833.1	OG0024593
XP_044557838.1	OG0024594	PF00005_ABC transporter; PF00664_ABC transporter transmembrane region
XP_044557843.1	OG0024595	PF00168_C2 domain
XP_044557873.1	OG0024596
XP_044557882.1	OG0024597
XP_044557883.1	OG0024598
XP_044558025.1	OG0024599
XP_044558094.1	OG0024600
XP_044558106.1	OG0024601
XP_044558110.1	OG0024602
XP_044558254.1	OG0024603
XP_044558273.1	OG0024604	PF13516_Leucine Rich repeat
XP_044558343.1	OG0024605
XP_044558344.1	OG0024606	PF00268_Ribonucleotide reductase, small chain
XP_044558451.1	OG0024607
XP_044558455.1	OG0024608
XP_044558496.1	OG0024609
XP_044558501.1	OG0024610
XP_044558575.1	OG0024611
XP_044558607.1	OG0024612
XP_044558621.1	OG0024613
XP_044558625.1	OG0024614
XP_044558626.1	OG0024615	PF00211_Adenylate and Guanylate cyclase catalytic domain
XP_044558637.1	OG0024616
XP_044558644.1	OG0024617
XP_044558721.1	OG0024618	PF00076_RNA recognition motif. (a.k.a. RRM, RBD, or RNP domain)
XP_044558740.1	OG0024619
XP_044558795.1	OG0024620
XP_044558887.1	OG0024621
XP_044558913.1	OG0024622	PF13475_Domain of unknown function (DUF4116)
XP_044558961.1	OG0024623
XP_044558979.1	OG0024624
XP_044558993.1	OG0024625
XP_044559026.1	OG0024626	PF02146_Sir2 family
XP_044559043.1	OG0024627
XP_044559044.1	OG0024628
XP_044559071.1	OG0024629	PF13475_Domain of unknown function (DUF4116)
XP_044559189.1	OG0024630
XP_044559272.1	OG0024631
XP_044559304.1	OG0024632	PF00664_ABC transporter transmembrane region
XP_044559325.1	OG0024633
XP_044559392.1	OG0024634
XP_044559503.1	OG0024635
XP_044559568.1	OG0024636
XP_044559578.1	OG0024637
XP_044559601.1	OG0024638
XP_044559614.1	OG0024639
XP_044559660.1	OG0024640
XP_044559672.1	OG0024641
XP_044559679.1	OG0024642
XP_044559681.1	OG0024643
XP_044559682.1	OG0024644
XP_044559804.1	OG0024645
XP_044559805.1	OG0024646
XP_044559807.1	OG0024647	PF00063_Myosin head (motor domain)
XP_044559886.1	OG0024648	PF00022_Actin
XP_044559970.1	OG0024649
XP_044559978.1	OG0024650
XP_044560042.1	OG0024651	PF00133_tRNA synthetases class I (I, L, M and V)
XP_044560098.1	OG0024652	PF00071_Ras family
XP_044560166.1	OG0024653
XP_044560170.1	OG0024654
XP_044560245.1	OG0024655
XP_044560249.1	OG0024656
XP_044560268.1	OG0024657	PF01039_Carboxyl transferase domain
XP_044560277.1	OG0024658
XP_044560279.1	OG0024659
XP_044560290.1	OG0024660
XP_044560353.1	OG0024661
XP_044560363.1	OG0024662
XP_044560364.1	OG0024663
XP_044560380.1	OG0024664	PF00091_Tubulin/FtsZ family, GTPase domain; PF03953_Tubulin C-terminal domain
XP_044560406.1	OG0024665	PF14631_Fanconi anaemia protein FancD2 nuclease
XP_044560416.1	OG0024666
XP_044560639.1	OG0024667	PF00022_Actin
XP_044560672.1	OG0024668
XP_044560729.1	OG0024669	PF02197_Regulatory subunit of type II PKA R-subunit
XP_044560856.1	OG0024670
XP_044560864.1	OG0024671
XP_044560892.1	OG0024672
XP_044560894.1	OG0024673	PF03152_Ubiquitin fusion degradation protein UFD1
XP_044560949.1	OG0024674
XP_044560952.1	OG0024675
XP_044561027.1	OG0024676
XP_044561082.1	OG0024677
XP_044561100.1	OG0024678
XP_044561101.1	OG0024679	PF05187_Electron transfer flavoprotein-ubiquinone oxidoreductase, 4Fe-4S
XP_044561103.1	OG0024680	PF00227_Proteasome subunit
XP_044561125.1	OG0024681
XP_044561142.1	OG0024682
XP_044561154.1	OG0024683
XP_044561211.1	OG0024684	PF13516_Leucine Rich repeat
XP_044561248.1	OG0024685	PF00125_Core histone H2A/H2B/H3/H4
XP_044561275.1	OG0024686
XP_044561351.1	OG0024687
XP_044561395.1	OG0024688
XP_044561462.1	OG0024689
XP_044561554.1	OG0024690
XP_044561555.1	OG0024691
XP_044561639.1	OG0024692
XP_044561652.1	OG0024693
XP_044561653.1	OG0024694
XP_044561662.1	OG0024695	PF04670_Gtr1/RagA G protein conserved region
XP_044561745.1	OG0024696
XP_044561746.1	OG0024697
XP_044561781.1	OG0024698
XP_044561913.1	OG0024699
XP_044562049.1	OG0024700
XP_044562105.1	OG0024701
XP_044562187.1	OG0024702
XP_044562194.1	OG0024703	PF00071_Ras family
XP_044562198.1	OG0024704	PF01599_Ribosomal protein S27a; PF00240_Ubiquitin family
XP_044562221.1	OG0024705
XP_044562278.1	OG0024706
XP_044562281.1	OG0024707
XP_044562369.1	OG0024708
XP_044562388.1	OG0024709
XP_044562420.1	OG0024710
XP_044562478.1	OG0024711
XP_044562516.1	OG0024712
XP_044562517.1	OG0024713
XP_044562520.1	OG0024714
XP_044562623.1	OG0024715
XP_044562655.1	OG0024716
XP_044562707.1	OG0024717
XP_044562717.1	OG0024718
XP_044562771.1	OG0024719
XP_044562786.1	OG0024720
XP_044562861.1	OG0024721
XP_044562924.1	OG0024722
XP_044562948.1	OG0024723
XP_044562984.1	OG0024724	PF00612_IQ calmodulin-binding motif
XP_044563104.1	OG0024725
XP_044563112.1	OG0024726
XP_044563131.1	OG0024727
XP_044563144.1	OG0024728
XP_044563292.1	OG0024729
XP_044563330.1	OG0024730
XP_044563338.1	OG0024731
XP_044563453.1	OG0024732
XP_044563462.1	OG0024733
XP_044563466.1	OG0024734
XP_044563480.1	OG0024735
XP_044563612.1	OG0024736
XP_044563637.1	OG0024737
XP_044563648.1	OG0024738
XP_044563709.1	OG0024739	PF00389_D-isomer specific 2-hydroxyacid dehydrogenase, catalytic domain
XP_044563750.1	OG0024740
XP_044563751.1	OG0024741
XP_044563781.1	OG0024742	PF00022_Actin
XP_044563788.1	OG0024743
XP_044563798.1	OG0024744
XP_044563861.1	OG0024745
XP_044563863.1	OG0024746
XP_044563936.1	OG0024747
XP_044564052.1	OG0024748
XP_044564071.1	OG0024749
XP_044564113.1	OG0024750
XP_044564191.1	OG0024751
XP_044564192.1	OG0024752
XP_044564253.1	OG0024753
XP_044564268.1	OG0024754
XP_044564382.1	OG0024755
XP_044564449.1	OG0024756
XP_044564452.1	OG0024757	PF00211_Adenylate and Guanylate cyclase catalytic domain
XP_044564611.1	OG0024758	PF00579_tRNA synthetases class I (W and Y)
XP_044564612.1	OG0024759
XP_044564715.1	OG0024760	PF13516_Leucine Rich repeat
XP_044564752.1	OG0024761
XP_044564779.1	OG0024762
XP_044564809.1	OG0024763	PF01398_JAB1/Mov34/MPN/PAD-1 ubiquitin protease; PF08084_PROCT (NUC072) domain; PF12134_PRP8 domain IV core
XP_044564810.1	OG0024764	PF10598_RNA recognition motif of the spliceosomal PrP8; PF10597_U5-snRNA binding site 2 of PrP8
XP_044564811.1	OG0024765	PF08082_PRO8NT (NUC069), PrP8 N-terminal domain; PF08083_PROCN (NUC071) domain
XP_044564841.1	OG0024766
XP_044564842.1	OG0024767
XP_044564864.1	OG0024768
XP_044564927.1	OG0024769
XP_044564950.1	OG0024770
XP_044564972.1	OG0024771
XP_044565036.1	OG0024772
XP_044565130.1	OG0024773	PF00005_ABC transporter
XP_044565145.1	OG0024774
XP_044565170.1	OG0024775
XP_044565213.1	OG0024776
XP_044565227.1	OG0024777
XP_044565234.1	OG0024778
XP_044565300.1	OG0024779
XP_044565385.1	OG0024780
XP_044565475.1	OG0024781
XP_044565557.1	OG0024782	PF03124_EXS family
XP_044565571.1	OG0024783
XP_044565583.1	OG0024784
XP_044565640.1	OG0024785
XP_044565778.1	OG0024786
XP_044565858.1	OG0024787
XP_044565951.1	OG0024788
XP_044565952.1	OG0024789
XP_044565960.1	OG0024790
XP_044565961.1	OG0024791
XP_044565978.1	OG0024792
XP_044565995.1	OG0024793
XP_044566022.1	OG0024794
XP_044566092.1	OG0024795	PF07724_AAA domain (Cdc48 subfamily); PF10431_C-terminal, D2-small domain, of ClpB protein
XP_044566093.1	OG0024796	PF17871_AAA lid domain
XP_044566110.1	OG0024797
XP_044566111.1	OG0024798
XP_044566163.1	OG0024799
XP_044566228.1	OG0024800	PF00179_Ubiquitin-conjugating enzyme; PF00535_Glycosyl transferase family 2
XP_044566231.1	OG0024801	PF02493_MORN repeat
XP_044566300.1	OG0024802
XP_044566398.1	OG0024803
XP_044566451.1	OG0024804
XP_044566456.1	OG0024805
XP_044566458.1	OG0024806
XP_044566470.1	OG0024807
XP_044566488.1	OG0024808
XP_044566489.1	OG0024809	PF00265_Thymidine kinase
XP_044566526.1	OG0024810	PF13475_Domain of unknown function (DUF4116)
XP_044566528.1	OG0024811	PF13475_Domain of unknown function (DUF4116)
XP_044566629.1	OG0024812
XP_044566708.1	OG0024813
XP_044566837.1	OG0024814
XP_044566839.1	OG0024815	PF00207_Alpha-2-macroglobulin family
XP_044566840.1	OG0024816
XP_044566902.1	OG0024817
XP_044566908.1	OG0024818
XP_044566961.1	OG0024819
XP_044567033.1	OG0024820
XP_044567062.1	OG0024821
XP_044567063.1	OG0024822
XP_044567076.1	OG0024823
XP_044567104.1	OG0024824	PF00579_tRNA synthetases class I (W and Y)
XP_044567257.1	OG0024825	PF10699_Male gamete fusion factor
XP_044567364.1	OG0024826
XP_044567387.1	OG0024827	PF00579_tRNA synthetases class I (W and Y)
XP_044567418.1	OG0024828
XP_044567449.1	OG0024829
XP_044567478.1	OG0024830
XP_044567492.1	OG0024831
XP_044567493.1	OG0024832
XP_044567655.1	OG0024833
XP_044567775.1	OG0024834
XP_044567880.1	OG0024835
XP_044567903.1	OG0024836	PF09818_ATPase of the ABC class
XP_044567975.1	OG0024837
XP_044568064.1	OG0024838
XP_044568105.1	OG0024839
XP_044568257.1	OG0024840	PF00005_ABC transporter
XP_044568304.1	OG0024841
XP_044568327.1	OG0024842
XP_044568328.1	OG0024843
XP_044568337.1	OG0024844	PF00071_Ras family
XP_044568353.1	OG0024845
XP_044568354.1	OG0024846
XP_044568581.1	OG0024847
XP_044568597.1	OG0024848
XP_044568650.1	OG0024849	PF12047_Cytosine specific DNA methyltransferase replication foci domain
XP_044568701.1	OG0024850
XP_044568726.1	OG0024851
XP_044568774.1	OG0024852
XP_044568782.1	OG0024853
XP_044568801.1	OG0024854
XP_044568805.1	OG0024855
XP_044568822.1	OG0024856	PF13967_Late exocytosis, associated with Golgi transport
XP_044568843.1	OG0024857
XP_044568846.1	OG0024858	PF00135_Carboxylesterase family
XP_044568856.1	OG0024859	PF00155_Aminotransferase class I and II
XP_044568857.1	OG0024860
XP_044569000.1	OG0024861
XP_044569026.1	OG0024862
XP_044569092.1	OG0024863
XP_044569093.1	OG0024864
XP_044569106.1	OG0024865
XP_044569219.1	OG0024866
XP_044569281.1	OG0024867	PF13898_Deubiquitinating enzyme MINDY-3/4, conserved domain
XP_044569521.1	OG0024868
XP_044569601.1	OG0024869	PF13475_Domain of unknown function (DUF4116)
XP_044569604.1	OG0024870
XP_044569645.1	OG0024871
XP_044569665.1	OG0024872
XP_044569674.1	OG0024873
XP_044569799.1	OG0024874
XP_044569801.1	OG0024875
XP_044569826.1	OG0024876
XP_044569830.1	OG0024877

## Sheet: Naegleria_fowleri_losses
Table S2. Naegleria fowleri orthogroup gains and losses
Orthogroup losses
Naegleria lovaniensis gene ID	Orthogroup	Pfam annotations
XP_044548668.1	OG0000012	PF00646_F-box domain; PF13516_Leucine Rich repeat
XP_044548171.1	OG0000032
XP_044548702.1	OG0000032
XP_044552622.1	OG0000032
XP_044552623.1	OG0000032
XP_044546660.1	OG0000102	PF00069_Protein kinase domain
XP_044546661.1	OG0000102	PF00069_Protein kinase domain
XP_044544215.1	OG0000114
XP_044548959.1	OG0000114
XP_044552523.1	OG0000118	PF02010_REJ domain
XP_044541459.1	OG0000135
XP_044541882.1	OG0000135
XP_044542019.1	OG0000135
XP_044542043.1	OG0000135
XP_044543010.1	OG0000135
XP_044545119.1	OG0000135
XP_044547161.1	OG0000135
XP_044548066.1	OG0000135
XP_044548067.1	OG0000135
XP_044548464.1	OG0000135
XP_044551677.1	OG0000135
XP_044552454.1	OG0000135
XP_044553606.1	OG0000135
XP_044555217.1	OG0000135
XP_044555218.1	OG0000135
XP_044555270.1	OG0000135
XP_044555928.1	OG0000135
XP_044555929.1	OG0000135
XP_044543188.1	OG0000200
XP_044550341.1	OG0000200
XP_044550342.1	OG0000200
XP_044550798.1	OG0000224
XP_044550799.1	OG0000224
XP_044555797.1	OG0000224
XP_044542249.1	OG0000227
XP_044545845.1	OG0000254
XP_044547815.1	OG0000254
XP_044550774.1	OG0000254
XP_044543081.1	OG0000280	PF00106_short chain dehydrogenase
XP_044543083.1	OG0000280	PF00106_short chain dehydrogenase
XP_044544378.1	OG0000280	PF00106_short chain dehydrogenase
XP_044548698.1	OG0000287	PF13649_Methyltransferase domain
XP_044554099.1	OG0000289	PF00646_F-box domain; PF00071_Ras family
XP_044541669.1	OG0000308
XP_044547299.1	OG0000308
XP_044549003.1	OG0000310
XP_044550882.1	OG0000310
XP_044555249.1	OG0000310
XP_044544196.1	OG0000311	PF00724_NADH:flavin oxidoreductase / NADH oxidase family
XP_044543313.1	OG0000318
XP_044543809.1	OG0000318
XP_044545630.1	OG0000346	PF00071_Ras family
XP_044544253.1	OG0000385
XP_044547769.1	OG0000385
XP_044550207.1	OG0000385
XP_044552742.1	OG0000385
XP_044542963.1	OG0000389	PF05183_RNA dependent RNA polymerase
XP_044552791.1	OG0000398
XP_044544318.1	OG0000403	PF13519_von Willebrand factor type A domain
XP_044552883.1	OG0000404	PF08238_Sel1 repeat
XP_044554735.1	OG0000404	PF08238_Sel1 repeat
XP_044546361.1	OG0000452	PF00069_Protein kinase domain
XP_044552356.1	OG0000452	PF00069_Protein kinase domain
XP_044553932.1	OG0000452	PF00069_Protein kinase domain
XP_044553933.1	OG0000452
XP_044543229.1	OG0000495	PF09234_Domain of unknown function (DUF1963)
XP_044543257.1	OG0000495	PF12937_F-box-like; PF09234_Domain of unknown function (DUF1963)
XP_044543934.1	OG0000495	PF12937_F-box-like
XP_044552508.1	OG0000495
XP_044552509.1	OG0000495	PF12937_F-box-like; PF09234_Domain of unknown function (DUF1963)
XP_044555058.1	OG0000495	PF12937_F-box-like; PF09234_Domain of unknown function (DUF1963)
XP_044542421.1	OG0000538
XP_044542422.1	OG0000538
XP_044542423.1	OG0000538
XP_044548621.1	OG0000564	PF00615_Regulator of G protein signaling domain
XP_044550839.1	OG0000564	PF00615_Regulator of G protein signaling domain
XP_044550840.1	OG0000564
XP_044543775.1	OG0000630	PF10236_Mitochondrial ribosomal death-associated protein 3
XP_044543829.1	OG0000630	PF10236_Mitochondrial ribosomal death-associated protein 3
XP_044544796.1	OG0000630
XP_044543175.1	OG0000637
XP_044555626.1	OG0000650	PF02042_RWP-RK domain
XP_044544768.1	OG0000660
XP_044553574.1	OG0000660	PF13843_Transposase IS4
XP_044541436.1	OG0000704
XP_044543657.1	OG0000704	PF13359_DDE superfamily endonuclease
XP_044543897.1	OG0000704	PF13359_DDE superfamily endonuclease
XP_044544776.1	OG0000704	PF13359_DDE superfamily endonuclease
XP_044546194.1	OG0000704	PF13359_DDE superfamily endonuclease
XP_044550532.1	OG0000704	PF13359_DDE superfamily endonuclease
XP_044541440.1	OG0000709
XP_044541654.1	OG0000709
XP_044541735.1	OG0000709
XP_044542013.1	OG0000709
XP_044542281.1	OG0000709
XP_044542528.1	OG0000709
XP_044542651.1	OG0000709
XP_044542945.1	OG0000709
XP_044543224.1	OG0000709
XP_044544915.1	OG0000709
XP_044547284.1	OG0000709
XP_044550339.1	OG0000709
XP_044550701.1	OG0000709
XP_044550877.1	OG0000709
XP_044554562.1	OG0000709
XP_044554698.1	OG0000709
XP_044543517.1	OG0000710
XP_044543968.1	OG0000710
XP_044543969.1	OG0000710
XP_044548361.1	OG0000756	PF05368_NmrA-like family
XP_044549660.1	OG0000784	PF08240_Alcohol dehydrogenase GroES-like domain; PF13602_Zinc-binding dehydrogenase
XP_044544805.1	OG0000803
XP_044556116.1	OG0000803	PF13401_AAA domain
XP_044541578.1	OG0000806
XP_044541806.1	OG0000806
XP_044543624.1	OG0000806
XP_044545171.1	OG0000806
XP_044551493.1	OG0000806
XP_044552171.1	OG0000823	PF00621_RhoGEF domain; PF13855_Leucine rich repeat
XP_044542413.1	OG0000874
XP_044547892.1	OG0000874
XP_044548185.1	OG0000874
XP_044549399.1	OG0000874
XP_044553101.1	OG0000874
XP_044555094.1	OG0000874
XP_044542462.1	OG0000885
XP_044547666.1	OG0000885
XP_044548238.1	OG0000885
XP_044555648.1	OG0000885
XP_044542887.1	OG0000886
XP_044545447.1	OG0000886
XP_044541790.1	OG0000894	PF02386_Cation transport protein
XP_044548726.1	OG0000894	PF02386_Cation transport protein
XP_044554674.1	OG0000903
XP_044542885.1	OG0000916
XP_044542886.1	OG0000916
XP_044544135.1	OG0000921
XP_044553815.1	OG0000931
XP_044549725.1	OG0000941	PF00211_Adenylate and Guanylate cyclase catalytic domain
XP_044550357.1	OG0000944	PF00775_Dioxygenase
XP_044548501.1	OG0000951	PF05057_Putative serine esterase (DUF676)
XP_044548455.1	OG0000961	PF04106_Autophagy protein Apg5
XP_044548457.1	OG0000961	PF00498_FHA domain; PF00250_Forkhead domain
XP_044552967.1	OG0001026
XP_044544620.1	OG0001039
XP_044550028.1	OG0001053	PF00615_Regulator of G protein signaling domain
XP_044544619.1	OG0001056
XP_044548625.1	OG0001108	PF00939_Sodium:sulfate symporter transmembrane region
XP_044542513.1	OG0001162
XP_044542514.1	OG0001162
XP_044548540.1	OG0001162
XP_044552425.1	OG0001162
XP_044541640.1	OG0001175	PF03088_Strictosidine synthase
XP_044549422.1	OG0001175	PF03088_Strictosidine synthase
XP_044556145.1	OG0001175	PF03088_Strictosidine synthase
XP_044543284.1	OG0001185
XP_044550906.1	OG0001185	PF00009_Elongation factor Tu GTP binding domain
XP_044546345.1	OG0001187	PF13475_Domain of unknown function (DUF4116)
XP_044548520.1	OG0001190	PF00106_short chain dehydrogenase
XP_044548521.1	OG0001190	PF00106_short chain dehydrogenase
XP_044550834.1	OG0001194
XP_044542433.1	OG0001212
XP_044544409.1	OG0001212
XP_044546213.1	OG0001212
XP_044549404.1	OG0001212
XP_044551011.1	OG0001212
XP_044551838.1	OG0001212
XP_044551873.1	OG0001212
XP_044552375.1	OG0001212
XP_044555868.1	OG0001212
XP_044548036.1	OG0001237
XP_044548648.1	OG0001323
XP_044548649.1	OG0001323	PF00249_Myb-like DNA-binding domain; PF06584_DIRP
XP_044553928.1	OG0001346	PF00385_Chromo (CHRromatin Organisation MOdifier) domain
XP_044544574.1	OG0001350
XP_044549354.1	OG0001354	PF00270_DEAD/DEAH box helicase; PF00150_Cellulase (glycosyl hydrolase family 5); PF00271_Helicase conserved C-terminal domain
XP_044548553.1	OG0001382	PF01965_DJ-1/PfpI family
XP_044544693.1	OG0001388
XP_044555109.1	OG0001388
XP_044545324.1	OG0001398	PF13359_DDE superfamily endonuclease
XP_044551541.1	OG0001398	PF13613_Helix-turn-helix of DDE superfamily endonuclease; PF13359_DDE superfamily endonuclease
XP_044541680.1	OG0001403	PF00589_Phage integrase family
XP_044548069.1	OG0001403	PF00589_Phage integrase family
XP_044550425.1	OG0001403	PF00589_Phage integrase family
XP_044553190.1	OG0001403
XP_044548615.1	OG0001429
XP_044546893.1	OG0001442
XP_044548477.1	OG0001481	PF00995_Sec1 family
XP_044556062.1	OG0001522
XP_044546440.1	OG0001596
XP_044550092.1	OG0001605	PF03572_Peptidase family S41
XP_044553526.1	OG0001607
XP_044553554.1	OG0001607
XP_044546876.1	OG0001619
XP_044551229.1	OG0001619	PF00651_BTB/POZ domain
XP_044544200.1	OG0001633	PF12891_Glycoside hydrolase family 44
XP_044552990.1	OG0001644
XP_044553112.1	OG0001647
XP_044546733.1	OG0001661
XP_044546734.1	OG0001661
XP_044548582.1	OG0001674
XP_044544211.1	OG0001675
XP_044548609.1	OG0001675
XP_044548572.1	OG0001733	PF03009_Glycerophosphoryl diester phosphodiesterase family
XP_044542974.1	OG0001902
XP_044548654.1	OG0001925
XP_044551549.1	OG0002013
XP_044541618.1	OG0002054
XP_044544928.1	OG0002061	PF13649_Methyltransferase domain
XP_044554605.1	OG0002061	PF08241_Methyltransferase domain
XP_044543416.1	OG0002065
XP_044546429.1	OG0002068	PF13475_Domain of unknown function (DUF4116)
XP_044545640.1	OG0002081	PF13489_Methyltransferase domain; PF01565_FAD binding domain
XP_044548665.1	OG0002118	PF09797_N-acetyltransferase B complex (NatB) non catalytic subunit
XP_044542202.1	OG0002139	PF13843_Transposase IS4
XP_044543129.1	OG0002139	PF13843_Transposase IS4; PF02037_SAP domain
XP_044550005.1	OG0002139	PF13843_Transposase IS4; PF02037_SAP domain
XP_044551375.1	OG0002139	PF13843_Transposase IS4; PF02037_SAP domain
XP_044554432.1	OG0002139	PF13843_Transposase IS4; PF02037_SAP domain
XP_044554571.1	OG0002139	PF13843_Transposase IS4; PF02037_SAP domain
XP_044555117.1	OG0002139	PF13843_Transposase IS4; PF02037_SAP domain
XP_044548718.1	OG0002154	PF07885_Ion channel
XP_044548581.1	OG0002175	PF09511_RNA ligase
XP_044554350.1	OG0002186
XP_044548495.1	OG0002270	PF12036_Protein of unknown function (DUF3522)
XP_044548651.1	OG0002284	PF09807_Elongation complex protein 6
XP_044548573.1	OG0002475
XP_044547923.1	OG0002524	PF13847_Methyltransferase domain
XP_044553594.1	OG0002524	PF13847_Methyltransferase domain
XP_044546430.1	OG0002562	PF01717_Cobalamin-independent synthase, Catalytic domain
XP_044546431.1	OG0002562	PF08267_Cobalamin-independent synthase, N-terminal domain
XP_044548647.1	OG0002622	PF00069_Protein kinase domain
XP_044553618.1	OG0002644
XP_044550182.1	OG0002647	PF14771_Domain of unknown function (DUF4476); PF13519_von Willebrand factor type A domain
XP_044554794.1	OG0002647
XP_044554905.1	OG0002647	PF13519_von Willebrand factor type A domain
XP_044543259.1	OG0002650
XP_044543902.1	OG0002650	PF13475_Domain of unknown function (DUF4116); PF00069_Protein kinase domain
XP_044545759.1	OG0002650	PF13475_Domain of unknown function (DUF4116); PF00069_Protein kinase domain
XP_044547139.1	OG0002650
XP_044548403.1	OG0002650	PF00069_Protein kinase domain
XP_044548422.1	OG0002650	PF13475_Domain of unknown function (DUF4116); PF00069_Protein kinase domain
XP_044548198.1	OG0002689	PF13529_Peptidase_C39 like family
XP_044553197.1	OG0002705
XP_044541775.1	OG0002712	PF13516_Leucine Rich repeat
XP_044542565.1	OG0002712	PF13516_Leucine Rich repeat
XP_044543673.1	OG0002712	PF13516_Leucine Rich repeat
XP_044543908.1	OG0002712	PF00646_F-box domain
XP_044547061.1	OG0002712
XP_044549692.1	OG0002712
XP_044550116.1	OG0002712
XP_044552972.1	OG0002712	PF13516_Leucine Rich repeat
XP_044547005.1	OG0002718
XP_044552787.1	OG0002718
XP_044544850.1	OG0002724
XP_044546273.1	OG0002724	PF03235_Protein of unknown function DUF262
XP_044544891.1	OG0002725	PF12708_Pectate lyase superfamily protein
XP_044542988.1	OG0002730
XP_044545634.1	OG0002730
XP_044548547.1	OG0002730
XP_044542635.1	OG0002740
XP_044544613.1	OG0002748	PF07940_Heparinase II/III-like protein; PF16889_Heparinase II/III N-terminus
XP_044548808.1	OG0002749	PF07974_EGF-like domain
XP_044548550.1	OG0002760
XP_044541782.1	OG0002803
XP_044548731.1	OG0002803
XP_044548229.1	OG0002891
XP_044548556.1	OG0002989	PF00355_Rieske [2Fe-2S] domain
XP_044555857.1	OG0003026	PF00627_UBA/TS-N domain
XP_044548541.1	OG0003124	PF02078_Synapsin, N-terminal domain; PF02750_Synapsin, ATP binding domain
XP_044548711.1	OG0003191	PF12767_Transcriptional regulator of RNA polII, SAGA, subunit; PF05236_Transcription initiation factor TFIID component TAF4 family
XP_044542373.1	OG0003235	PF04406_Type IIB DNA topoisomerase
XP_044544015.1	OG0003235	PF04406_Type IIB DNA topoisomerase
XP_044541453.1	OG0003289
XP_044548640.1	OG0003295	PF00233_3'5'-cyclic nucleotide phosphodiesterase
XP_044548529.1	OG0003588	PF09764_N-terminal glutamine amidase
XP_044548624.1	OG0003699	PF05327_RNA polymerase I specific transcription initiation factor RRN3
XP_044551695.1	OG0003740
XP_044541728.1	OG0003846	PF07929_Plasmid pRiA4b ORF-3-like protein
XP_044548453.1	OG0003848
XP_044545145.1	OG0003853
XP_044551178.1	OG0003855	PF00069_Protein kinase domain
XP_044551181.1	OG0003855	PF00069_Protein kinase domain
XP_044552835.1	OG0003855	PF00069_Protein kinase domain
XP_044554259.1	OG0003865	PF08238_Sel1 repeat; PF13181_Tetratricopeptide repeat
XP_044552271.1	OG0003888	PF13475_Domain of unknown function (DUF4116)
XP_044554721.1	OG0003899
XP_044545200.1	OG0003901	PF07974_EGF-like domain; PF01436_NHL repeat
XP_044544807.1	OG0003910	PF08238_Sel1 repeat
XP_044544795.1	OG0003914
XP_044555671.1	OG0003915
XP_044552146.1	OG0003922
XP_044555197.1	OG0003949	PF00211_Adenylate and Guanylate cyclase catalytic domain
XP_044555242.1	OG0003993	PF00107_Zinc-binding dehydrogenase
XP_044554329.1	OG0004004	PF13475_Domain of unknown function (DUF4116)
XP_044550282.1	OG0004037	PF01595_Cyclin M transmembrane N-terminal domain
XP_044548672.1	OG0004048	PF10155_CCR4-NOT transcription complex subunit 11
XP_044548720.1	OG0004110	PF12456_Inositol phosphatase
XP_044548662.1	OG0004148	PF00270_DEAD/DEAH box helicase; PF00271_Helicase conserved C-terminal domain
XP_044548674.1	OG0004176	PF03332_Eukaryotic phosphomannomutase
XP_044548967.1	OG0004272	PF10277_Frag1/DRAM/Sfk1 family
XP_044548612.1	OG0004325	PF20428_Sey1 three-helix bundle domain; PF05879_Root hair defective 3 GTP-binding protein (RHD3) GTPase domain
XP_044544303.1	OG0004449	PF00503_G-protein alpha subunit
XP_044548660.1	OG0004466	PF00400_WD domain, G-beta repeat
XP_044548617.1	OG0004598	PF00637_Region in Clathrin and VPS; PF01394_Clathrin propeller repeat; PF13838_Clathrin-H-link
XP_044548637.1	OG0004607	PF01144_Coenzyme A transferase
XP_044541792.1	OG0004625	PF00454_Phosphatidylinositol 3- and 4-kinase; PF02260_FATC domain; PF19704_DNA-PKcs, CC5; PF02259_FAT domain
XP_044548724.1	OG0004625	PF19704_DNA-PKcs, CC5; PF02259_FAT domain; PF20500_DNA-PKcs, N-terminal; PF20502_DNA-dependent protein kinase catalytic subunit, CC1/2; PF00454_Phosphatidylinositol 3- and 4-kinase; PF02260_FATC domain; PF08163_DNA-dependent protein kinase catalytic subunit, CC3
XP_044548650.1	OG0004656	PF00365_Phosphofructokinase
XP_044548681.1	OG0004729
XP_044548564.1	OG0004758	PF04112_Mak10 subunit, NatC N(alpha)-terminal acetyltransferase
XP_044548673.1	OG0004772	PF00118_TCP-1/cpn60 chaperonin family
XP_044548700.1	OG0004792	PF00069_Protein kinase domain
XP_044541793.1	OG0005006	PF01602_Adaptin N terminal region
XP_044548721.1	OG0005006	PF01602_Adaptin N terminal region
XP_044548611.1	OG0005063	PF00270_DEAD/DEAH box helicase; PF00271_Helicase conserved C-terminal domain
XP_044548546.1	OG0005077	PF08534_Redoxin
XP_044548657.1	OG0005095	PF13181_Tetratricopeptide repeat; PF13374_Tetratricopeptide repeat; PF13432_Tetratricopeptide repeat
XP_044548628.1	OG0005131	PF00006_ATP synthase alpha/beta family, nucleotide-binding domain; PF02874_ATP synthase alpha/beta family, beta-barrel domain
XP_044550484.1	OG0005146
XP_044548568.1	OG0005192	PF00254_FKBP-type peptidyl-prolyl cis-trans isomerase; PF13181_Tetratricopeptide repeat
XP_044548458.1	OG0005310	PF00169_PH domain; PF13229_Right handed beta helix region
XP_044548652.1	OG0005393	PF00118_TCP-1/cpn60 chaperonin family
XP_044548537.1	OG0005443	PF17781_RPN1 N-terminal domain; PF13646_HEAT repeats; PF01851_Proteasome/cyclosome repeat; PF18004_26S proteasome regulatory subunit RPN2 C-terminal domain
XP_044546530.1	OG0005633	PF00172_Fungal Zn(2)-Cys(6) binuclear cluster domain
XP_044541773.1	OG0005634	PF12706_Beta-lactamase superfamily domain
XP_044548363.1	OG0005634	PF12706_Beta-lactamase superfamily domain
XP_044548623.1	OG0005652	PF00782_Dual specificity phosphatase, catalytic domain
XP_044549630.1	OG0005709
XP_044548565.1	OG0005736
XP_044544521.1	OG0005739
XP_044541917.1	OG0005788
XP_044541918.1	OG0005788
XP_044552230.1	OG0005788
XP_044543525.1	OG0005808
XP_044547568.1	OG0005808
XP_044554340.1	OG0005808
XP_044541910.1	OG0005810	PF13516_Leucine Rich repeat
XP_044541608.1	OG0005811	PF00004_ATPase family associated with various cellular activities (AAA)
XP_044551183.1	OG0005824	PF00172_Fungal Zn(2)-Cys(6) binuclear cluster domain
XP_044541988.1	OG0005838	PF14752_Retinol binding protein receptor
XP_044551525.1	OG0005838	PF14752_Retinol binding protein receptor
XP_044546955.1	OG0005854	PF00646_F-box domain
XP_044554305.1	OG0005870
XP_044552372.1	OG0005903	PF13768_von Willebrand factor type A domain
XP_044546003.1	OG0005906
XP_044546981.1	OG0005907
XP_044541805.1	OG0005921
XP_044543625.1	OG0005921
XP_044545170.1	OG0005921
XP_044551494.1	OG0005921
XP_044548801.1	OG0005940	PF13843_Transposase IS4
XP_044555850.1	OG0005942
XP_044552879.1	OG0005956
XP_044548692.1	OG0006009	PF12090_Spt20 family
XP_044548620.1	OG0006011	PF12237_Phosphorylated CTD interacting factor 1 WW domain
XP_044547343.1	OG0006015	PF03060_Nitronate monooxygenase
XP_044548586.1	OG0006023	PF01804_Penicillin amidase
XP_044548506.1	OG0006039	PF13561_Enoyl-(Acyl carrier protein) reductase
XP_044548467.1	OG0006048	PF03937_Flavinator of succinate dehydrogenase
XP_044554576.1	OG0006081	PF11913_Protein of unknown function (DUF3431)
XP_044548243.1	OG0006086	PF04161_Arv1-like family
XP_044542377.1	OG0006179
XP_044544019.1	OG0006179
XP_044548613.1	OG0006200	PF03398_Regulator of Vps4 activity in the MVB pathway
XP_044548480.1	OG0006201	PF12799_Leucine Rich repeats (2 copies)
XP_044548481.1	OG0006201
XP_044543311.1	OG0006237
XP_044548756.1	OG0006237
XP_044548627.1	OG0006279	PF00400_WD domain, G-beta repeat
XP_044548579.1	OG0006282	PF17146_PIN domain of ribonuclease; PF08772_Nin one binding (NOB1) Zn-ribbon like
XP_044548446.1	OG0006308	PF02629_CoA binding domain; PF00549_CoA-ligase
XP_044548585.1	OG0006338
XP_044548584.1	OG0006339	PF08616_Stabilization of polarity axis
XP_044550568.1	OG0006370	PF13673_Acetyltransferase (GNAT) domain
XP_044543689.1	OG0006383
XP_044548569.1	OG0006395	PF00415_Regulator of chromosome condensation (RCC1) repeat; PF13540_Regulator of chromosome condensation (RCC1) repeat
XP_044548679.1	OG0006462	PF06391_CDK-activating kinase assembly factor MAT1
XP_044548703.1	OG0006555	PF01086_Clathrin light chain
XP_044548443.1	OG0006570	PF00226_DnaJ domain
XP_044548716.1	OG0006581
XP_044548685.1	OG0006597	PF00069_Protein kinase domain
XP_044548538.1	OG0006652	PF02213_GYF domain
XP_044548487.1	OG0006670
XP_044548312.1	OG0006699	PF03647_Transmembrane proteins 14C
XP_044548653.1	OG0006722	PF12742_Gryzun, putative Golgi trafficking; PF11817_Foie gras liver health family 1
XP_044548510.1	OG0006744	PF01557_Fumarylacetoacetate (FAA) hydrolase family
XP_044548658.1	OG0006747	PF00632_HECT-domain (ubiquitin-transferase); PF02207_Putative zinc finger in N-recognin (UBR box); PF00569_Zinc finger, ZZ type; PF00622_SPRY domain
XP_044548664.1	OG0006756	PF02782_FGGY family of carbohydrate kinases, C-terminal domain; PF00370_FGGY family of carbohydrate kinases, N-terminal domain
XP_044545557.1	OG0006814	PF02493_MORN repeat
XP_044548557.1	OG0006842	PF00293_NUDIX domain
XP_044548708.1	OG0006862
XP_044554773.1	OG0006908	PF09234_Domain of unknown function (DUF1963)
XP_044542274.1	OG0006973
XP_044543324.1	OG0006995	PF00615_Regulator of G protein signaling domain
XP_044548099.1	OG0006995	PF00615_Regulator of G protein signaling domain
XP_044544762.1	OG0007006	PF13385_Concanavalin A-like lectin/glucanases superfamily
XP_044553863.1	OG0007072
XP_044542897.1	OG0007099	PF13475_Domain of unknown function (DUF4116)
XP_044548536.1	OG0007133
XP_044551556.1	OG0007142
XP_044541788.1	OG0007167
XP_044548728.1	OG0007167
XP_044555207.1	OG0007167
XP_044541603.1	OG0007178	PF00004_ATPase family associated with various cellular activities (AAA)
XP_044542160.1	OG0007240	PF00615_Regulator of G protein signaling domain
XP_044550665.1	OG0007277	PF01753_MYND finger; PF13229_Right handed beta helix region
XP_044541781.1	OG0007296	PF03836_RasGAP C-terminus; PF00630_Filamin/ABP280 repeat; PF00307_Calponin homology (CH) domain; PF00616_GTPase-activator protein for Ras-like GTPase
XP_044548732.1	OG0007296	PF00630_Filamin/ABP280 repeat; PF03836_RasGAP C-terminus; PF00307_Calponin homology (CH) domain; PF00616_GTPase-activator protein for Ras-like GTPase
XP_044553327.1	OG0007302	PF02458_Transferase family
XP_044555678.1	OG0007302	PF02458_Transferase family
XP_044543450.1	OG0007371	PF07534_TLD; PF02214_BTB/POZ domain
XP_044543797.1	OG0007377
XP_044542029.1	OG0007384
XP_044542631.1	OG0007384
XP_044548440.1	OG0007440	PF00999_Sodium/hydrogen exchanger family
XP_044555917.1	OG0007459	PF04157_EAP30/Vps36 family
XP_044548719.1	OG0007463	PF00294_pfkB family carbohydrate kinase
XP_044548694.1	OG0007466
XP_044552177.1	OG0007495	PF07876_Stress responsive A/B Barrel Domain
XP_044548618.1	OG0007509	PF13863_Domain of unknown function (DUF4200)
XP_044548580.1	OG0007516
XP_044548497.1	OG0007531
XP_044548717.1	OG0007567	PF01937_Damage-control phosphatase ARMT1-like domain
XP_044548563.1	OG0007601
XP_044548533.1	OG0007603	PF00857_Isochorismatase family
XP_044548519.1	OG0007610	PF00682_HMGL-like
XP_044541740.1	OG0007612
XP_044551790.1	OG0007612
XP_044553667.1	OG0007625	PF14661_HAUS augmin-like complex subunit 6 N-terminus
XP_044555007.1	OG0007640
XP_044548545.1	OG0007650	PF05207_CSL zinc finger
XP_044542183.1	OG0007657	PF09813_Cytochrome c oxidase assembly factor 3
XP_044548684.1	OG0007671	PF16211_C-terminus of histone H2A; PF00125_Core histone H2A/H2B/H3/H4
XP_044552613.1	OG0007673	PF00403_Heavy-metal-associated domain
XP_044545248.1	OG0007676	PF00957_Synaptobrevin; PF13774_Regulated-SNARE-like domain
XP_044550019.1	OG0007687	PF01636_Phosphotransferase enzyme family
XP_044548677.1	OG0007689	PF15924_ALG11 mannosyltransferase N-terminus; PF00534_Glycosyl transferases group 1
XP_044554304.1	OG0007705	PF13532_2OG-Fe(II) oxygenase superfamily
XP_044548552.1	OG0007724	PF00483_Nucleotidyl transferase
XP_044548517.1	OG0007730	PF16670_Phosphoinositide phospholipase C, Ca2+-dependent
XP_044548559.1	OG0007736	PF13499_EF-hand domain pair
XP_044548551.1	OG0007739	PF01885_RNA 2'-phosphotransferase, Tpt1 / KptA family
XP_044548571.1	OG0007770
XP_044548523.1	OG0007794	PF00249_Myb-like DNA-binding domain
XP_044546954.1	OG0007797
XP_044548656.1	OG0007802	PF00773_RNB domain; PF17849_Dis3-like cold-shock domain 2 (CSD2)
XP_044548670.1	OG0007823
XP_044544393.1	OG0007909
XP_044548574.1	OG0007963
XP_044541791.1	OG0007978	PF13426_PAS domain; PF00211_Adenylate and Guanylate cyclase catalytic domain
XP_044548725.1	OG0007978	PF13426_PAS domain; PF00211_Adenylate and Guanylate cyclase catalytic domain
XP_044541828.1	OG0008000	PF13529_Peptidase_C39 like family
XP_044549578.1	OG0008000	PF13529_Peptidase_C39 like family
XP_044546507.1	OG0008036
XP_044548671.1	OG0008079
XP_044556164.1	OG0008115
XP_044548709.1	OG0008125	PF18953_SAP domain-containing new25
XP_044555220.1	OG0008171	PF01425_Amidase
XP_044548659.1	OG0008180	PF02502_Ribose/Galactose Isomerase
XP_044544792.1	OG0008183	PF14388_Domain of unknown function (DUF4419); PF00012_Hsp70 protein
XP_044550980.1	OG0008184
XP_044550981.1	OG0008184
XP_044542439.1	OG0008198
XP_044542214.1	OG0008263
XP_044549792.1	OG0008331
XP_044541553.1	OG0008412	PF07065_D123
XP_044545137.1	OG0008412	PF07065_D123
XP_044548512.1	OG0008418	PF13540_Regulator of chromosome condensation (RCC1) repeat
XP_044548686.1	OG0008461
XP_044551679.1	OG0008463
XP_044544485.1	OG0008468	PF01926_50S ribosome-binding GTPase
XP_044554058.1	OG0008481
XP_044542506.1	OG0008515	PF03417_Acyl-coenzyme A:6-aminopenicillanic acid acyl-transferase
XP_044552477.1	OG0008523	PF01425_Amidase
XP_044554993.1	OG0008524
XP_044555202.1	OG0008524
XP_044548484.1	OG0008534
XP_044549461.1	OG0008536	PF00004_ATPase family associated with various cellular activities (AAA); PF17862_AAA+ lid domain; PF04212_MIT (microtubule interacting and transport) domain; PF09336_Vps4 C terminal oligomerisation domain
XP_044543930.1	OG0008553	PF06951_Group XII secretory phospholipase A2 precursor (PLA2G12)
XP_044541684.1	OG0008576	PF00174_Oxidoreductase molybdopterin binding domain
XP_044544193.1	OG0008585
XP_044546436.1	OG0008585
XP_044548003.1	OG0008596
XP_044549602.1	OG0008616
XP_044545760.1	OG0008619
XP_044553884.1	OG0008626	PF07974_EGF-like domain; PF01436_NHL repeat
XP_044545688.1	OG0008635	PF00112_Papain family cysteine protease
XP_044542682.1	OG0008646	PF00168_C2 domain
XP_044547210.1	OG0008646	PF00168_C2 domain
XP_044550047.1	OG0008650
XP_044550235.1	OG0008650
XP_044552896.1	OG0008657	PF13516_Leucine Rich repeat
XP_044555741.1	OG0008662	PF00106_short chain dehydrogenase
XP_044545598.1	OG0008664	PF00970_Oxidoreductase FAD-binding domain; PF01243_Pyridoxamine 5'-phosphate oxidase; PF00175_Oxidoreductase NAD-binding domain
XP_044546226.1	OG0008665
XP_044551981.1	OG0008674	PF01124_MAPEG family
XP_044542494.1	OG0008678
XP_044542495.1	OG0008678	PF01436_NHL repeat
XP_044542496.1	OG0008678	PF00664_ABC transporter transmembrane region
XP_044543153.1	OG0008678	PF01436_NHL repeat
XP_044545185.1	OG0008682
XP_044545362.1	OG0008700	PF00515_Tetratricopeptide repeat; PF13181_Tetratricopeptide repeat
XP_044548436.1	OG0008745	PF00112_Papain family cysteine protease; PF08246_Cathepsin propeptide inhibitor domain (I29)
XP_044548486.1	OG0008766	PF08773_Cathepsin C exclusion domain; PF00112_Papain family cysteine protease
XP_044553367.1	OG0008767	PF00722_Glycosyl hydrolases family 16
XP_044552207.1	OG0008778	PF00172_Fungal Zn(2)-Cys(6) binuclear cluster domain
XP_044544416.1	OG0008814	PF01472_PUA domain; PF04752_ChaC-like protein
XP_044546897.1	OG0008815	PF03259_Roadblock/LC7 domain
XP_044549971.1	OG0008835
XP_044548704.1	OG0008839
XP_044546629.1	OG0008843	PF02958_Ecdysteroid kinase-like family
XP_044547878.1	OG0008855	PF02778_tRNA intron endonuclease, N-terminal domain
XP_044548675.1	OG0008873
XP_044548614.1	OG0008875
XP_044549000.1	OG0008879	PF01139_tRNA-splicing ligase RtcB
XP_044548701.1	OG0008880	PF00571_CBS domain
XP_044545481.1	OG0008884	PF00415_Regulator of chromosome condensation (RCC1) repeat
XP_044548619.1	OG0008885	PF00400_WD domain, G-beta repeat
XP_044555199.1	OG0008896	PF00036_EF hand; PF13499_EF-hand domain pair
XP_044544197.1	OG0008898	PF04685_Glycosyl-hydrolase family 116, catalytic region; PF12215_beta-glucosidase 2, glycosyl-hydrolase family 116 N-term
XP_044548811.1	OG0008907	PF04488_Glycosyltransferase sugar-binding region containing DXD motif
XP_044548632.1	OG0008910	PF13934_Nuclear pore complex assembly
XP_044548667.1	OG0008924	PF02163_Peptidase family M50
XP_044555990.1	OG0009011	PF04916_Phospholipase B
XP_044555360.1	OG0009013	PF07885_Ion channel
XP_044548633.1	OG0009044	PF04193_PQ loop repeat
XP_044548634.1	OG0009044	PF04193_PQ loop repeat
XP_044552996.1	OG0009049
XP_044551546.1	OG0009067
XP_044548587.1	OG0009070
XP_044545586.1	OG0009076
XP_044548530.1	OG0009088
XP_044544714.1	OG0009110	PF13516_Leucine Rich repeat
XP_044546005.1	OG0009136
XP_044550020.1	OG0009270	PF05028_Poly (ADP-ribose) glycohydrolase (PARG)
XP_044548129.1	OG0009278
XP_044548705.1	OG0009336	PF00169_PH domain; PF13229_Right handed beta helix region
XP_044544263.1	OG0009357
XP_044553366.1	OG0009358	PF13516_Leucine Rich repeat
XP_044548475.1	OG0009365
XP_044549756.1	OG0009369
XP_044546086.1	OG0009378
XP_044554383.1	OG0009388
XP_044544473.1	OG0009393	PF13516_Leucine Rich repeat
XP_044553180.1	OG0009393
XP_044543185.1	OG0009397	PF00240_Ubiquitin family; PF02342_TerD domain
XP_044547177.1	OG0009417
XP_044545201.1	OG0009439	PF00648_Calpain family cysteine protease
XP_044549688.1	OG0009460
XP_044545724.1	OG0009471	PF07714_Protein tyrosine and serine/threonine kinase; PF00069_Protein kinase domain
XP_044556180.1	OG0009480
XP_044551867.1	OG0009497	PF13475_Domain of unknown function (DUF4116)
XP_044542678.1	OG0009523	PF01237_Oxysterol-binding protein
XP_044547214.1	OG0009523	PF01237_Oxysterol-binding protein
XP_044552977.1	OG0009544	PF13499_EF-hand domain pair
XP_044544254.1	OG0009547
XP_044556081.1	OG0009550
XP_044541808.1	OG0009554
XP_044552568.1	OG0009554
XP_044555655.1	OG0009616	PF13418_Galactose oxidase, central domain
XP_044548500.1	OG0009631
XP_044554807.1	OG0009656
XP_044548498.1	OG0009659
XP_044548503.1	OG0009660	PF00621_RhoGEF domain
XP_044546207.1	OG0009664	PF08238_Sel1 repeat
XP_044544527.1	OG0009672
XP_044549001.1	OG0009701
XP_044556057.1	OG0009709
XP_044543727.1	OG0009739
XP_044549092.1	OG0009740
XP_044555699.1	OG0009740
XP_044548472.1	OG0009800	PF09768_Peptidase M76 family
XP_044548483.1	OG0009818
XP_044542246.1	OG0009843	PF00069_Protein kinase domain
XP_044549398.1	OG0009843	PF00069_Protein kinase domain
XP_044545736.1	OG0009899
XP_044541761.1	OG0009949
XP_044542861.1	OG0009949
XP_044542862.1	OG0009949
XP_044542210.1	OG0009966	PF00172_Fungal Zn(2)-Cys(6) binuclear cluster domain
XP_044547967.1	OG0009966
XP_044543007.1	OG0009970	PF08264_Anticodon-binding domain of tRNA ligase
XP_044543656.1	OG0010024
XP_044543896.1	OG0010024
XP_044544775.1	OG0010024
XP_044546195.1	OG0010024
XP_044550531.1	OG0010024
XP_044543892.1	OG0010028	PF00899_ThiF family
XP_044554606.1	OG0010028	PF00899_ThiF family
XP_044554607.1	OG0010028	PF00899_ThiF family
XP_044549650.1	OG0010050	PF02822_Antistasin family
XP_044549478.1	OG0010124
XP_044548566.1	OG0010147
XP_044545114.1	OG0010180	PF06624_Ribosome associated membrane protein RAMP4
XP_044548680.1	OG0010221	PF10199_Alpha and gamma adaptin binding protein p34
XP_044542038.1	OG0010223
XP_044542601.1	OG0010223
XP_044549748.1	OG0010223
XP_044552004.1	OG0010233	PF01398_JAB1/Mov34/MPN/PAD-1 ubiquitin protease; PF08969_USP8 dimerisation domain
XP_044548646.1	OG0010238
XP_044548631.1	OG0010289
XP_044552436.1	OG0010291	PF13499_EF-hand domain pair
XP_044548511.1	OG0010299
XP_044542318.1	OG0010311	PF01596_O-methyltransferase
XP_044546162.1	OG0010311	PF01596_O-methyltransferase
XP_044550599.1	OG0010313	PF01221_Dynein light chain type 1
XP_044550560.1	OG0010315
XP_044547844.1	OG0010330
XP_044554818.1	OG0010346	PF01436_NHL repeat
XP_044555128.1	OG0010354
XP_044548567.1	OG0010367
XP_044547736.1	OG0010375
XP_044552397.1	OG0010375
XP_044548712.1	OG0010394
XP_044548473.1	OG0010396	PF00806_Pumilio-family RNA binding repeat
XP_044553399.1	OG0010457
XP_044551457.1	OG0010498	PF07173_Glycine-rich domain-containing protein-like
XP_044543043.1	OG0010519	PF00153_Mitochondrial carrier protein
XP_044548669.1	OG0010538	PF06011_Transient receptor potential (TRP) ion channel
XP_044552824.1	OG0010542
XP_044548690.1	OG0010586	PF00071_Ras family
XP_044544621.1	OG0010595
XP_044548518.1	OG0010618
XP_044541825.1	OG0010620
XP_044548942.1	OG0010633
XP_044550018.1	OG0010635
XP_044548465.1	OG0010654	PF00169_PH domain; PF00307_Calponin homology (CH) domain
XP_044551296.1	OG0010671
XP_044543726.1	OG0010684
XP_044541877.1	OG0010686
XP_044551874.1	OG0010686
XP_044548527.1	OG0010732	PF00621_RhoGEF domain; PF00615_Regulator of G protein signaling domain
XP_044548239.1	OG0010737	PF07722_Peptidase C26
XP_044548156.1	OG0010742
XP_044555030.1	OG0010762	PF00067_Cytochrome P450
XP_044552313.1	OG0010777	PF02632_BioY family
XP_044548038.1	OG0010866	PF00651_BTB/POZ domain
XP_044548444.1	OG0010877
XP_044553194.1	OG0010894
XP_044556060.1	OG0010896
XP_044545992.1	OG0010907	PF06032_Protein of unknown function (DUF917); PF05378_Hydantoinase/oxoprolinase N-terminal region; PF01968_Hydantoinase/oxoprolinase
XP_044548492.1	OG0010909
XP_044548499.1	OG0010912	PF16881_N-terminal domain of lipoyl synthase of Radical_SAM family; PF04055_Radical SAM superfamily
XP_044548508.1	OG0010950
XP_044553452.1	OG0011008	PF00615_Regulator of G protein signaling domain
XP_044548693.1	OG0011022
XP_044555719.1	OG0011032
XP_044554289.1	OG0011060
XP_044545062.1	OG0011090	PF00004_ATPase family associated with various cellular activities (AAA)
XP_044543945.1	OG0011102
XP_044547850.1	OG0011110
XP_044552283.1	OG0011152	PF01501_Glycosyl transferase family 8
XP_044551314.1	OG0011155
XP_044549062.1	OG0011211
XP_044550501.1	OG0011211
XP_044544484.1	OG0011269
XP_044541851.1	OG0011270
XP_044551898.1	OG0011270
XP_044550317.1	OG0011285
XP_044548630.1	OG0011503	PF01900_Rpp14/Pop5 family
XP_044541914.1	OG0011511
XP_044550400.1	OG0011549	PF00069_Protein kinase domain
XP_044550419.1	OG0011549	PF00069_Protein kinase domain
XP_044548691.1	OG0011553
XP_044548447.1	OG0011559	PF00069_Protein kinase domain
XP_044552310.1	OG0011562
XP_044542698.1	OG0011566
XP_044546702.1	OG0011608
XP_044554952.1	OG0011614	PF13229_Right handed beta helix region
XP_044546676.1	OG0011622
XP_044546678.1	OG0011622
XP_044551295.1	OG0011635	PF01124_MAPEG family
XP_044545872.1	OG0011646	PF13640_2OG-Fe(II) oxygenase superfamily
XP_044545936.1	OG0011654	PF02898_Nitric oxide synthase, oxygenase domain
XP_044555139.1	OG0011662
XP_044548715.1	OG0011668
XP_044554252.1	OG0011670	PF00240_Ubiquitin family
XP_044550310.1	OG0011687
XP_044545240.1	OG0011690	PF00071_Ras family
XP_044542798.1	OG0011693
XP_044547596.1	OG0011708
XP_044543588.1	OG0011713
XP_044554433.1	OG0011721
XP_044548676.1	OG0011724	PF13418_Galactose oxidase, central domain
XP_044548208.1	OG0011745
XP_044552830.1	OG0011751
XP_044546138.1	OG0011760
XP_044548994.1	OG0011766	PF13516_Leucine Rich repeat
XP_044548713.1	OG0011772
XP_044542674.1	OG0011781
XP_044542407.1	OG0011783
XP_044550650.1	OG0011790
XP_044548516.1	OG0011796
XP_044548661.1	OG0011820
XP_044551106.1	OG0011829	PF13475_Domain of unknown function (DUF4116)
XP_044549121.1	OG0011840
XP_044551021.1	OG0011842
XP_044542743.1	OG0011858
XP_044550117.1	OG0011863	PF18907_Family of unknown function (DUF5662)
XP_044544031.1	OG0011871
XP_044548526.1	OG0011873
XP_044548531.1	OG0011874
XP_044548532.1	OG0011875	PF00503_G-protein alpha subunit
XP_044550083.1	OG0011882	PF00082_Subtilase family
XP_044549988.1	OG0011901	PF00071_Ras family
XP_044544207.1	OG0011905
XP_044542516.1	OG0011911	PF13414_TPR repeat; PF13181_Tetratricopeptide repeat; PF13176_Tetratricopeptide repeat
XP_044548562.1	OG0011919	PF00856_SET domain
XP_044543998.1	OG0011933
XP_044543999.1	OG0011933
XP_044549503.1	OG0011934
XP_044542194.1	OG0011963	PF04564_U-box domain; PF01926_50S ribosome-binding GTPase
XP_044544003.1	OG0011963	PF04564_U-box domain; PF01926_50S ribosome-binding GTPase
XP_044550129.1	OG0011967
XP_044548260.1	OG0011969
XP_044548539.1	OG0011991
XP_044549631.1	OG0012017
XP_044549273.1	OG0012031
XP_044556058.1	OG0012064
XP_044555346.1	OG0012068
XP_044553427.1	OG0012071	PF00615_Regulator of G protein signaling domain
XP_044548391.1	OG0012082	PF08240_Alcohol dehydrogenase GroES-like domain; PF00107_Zinc-binding dehydrogenase
XP_044555923.1	OG0012083
XP_044544468.1	OG0012089	PF13410_Glutathione S-transferase, C-terminal domain; PF13409_Glutathione S-transferase, N-terminal domain
XP_044542148.1	OG0012101
XP_044554609.1	OG0012102	PF07974_EGF-like domain
XP_044547964.1	OG0012107
XP_044544716.1	OG0012125	PF09234_Domain of unknown function (DUF1963)
XP_044550762.1	OG0012128
XP_044548645.1	OG0012132
XP_044553808.1	OG0012142
XP_044548493.1	OG0012146	PF01424_R3H domain
XP_044551537.1	OG0012154
XP_044553181.1	OG0012154
XP_044550231.1	OG0012165	PF00240_Ubiquitin family; PF01599_Ribosomal protein S27a
XP_044543053.1	OG0012170	PF13475_Domain of unknown function (DUF4116)
XP_044544255.1	OG0012170	PF13475_Domain of unknown function (DUF4116)
XP_044551211.1	OG0012171
XP_044548468.1	OG0012184	PF01926_50S ribosome-binding GTPase
XP_044546408.1	OG0012185
XP_044554353.1	OG0012187
XP_044548522.1	OG0012196	PF00503_G-protein alpha subunit
XP_044551242.1	OG0012211	PF00646_F-box domain; PF13516_Leucine Rich repeat
XP_044543452.1	OG0012216	PF13475_Domain of unknown function (DUF4116)
XP_044545066.1	OG0012218
XP_044548406.1	OG0012232
XP_044552800.1	OG0012240	PF00172_Fungal Zn(2)-Cys(6) binuclear cluster domain
XP_044552555.1	OG0012243	PF00069_Protein kinase domain
XP_044553225.1	OG0012253	PF05057_Putative serine esterase (DUF676)
XP_044543954.1	OG0012283
XP_044544913.1	OG0012300
XP_044553147.1	OG0012307
XP_044542098.1	OG0012313
XP_044545003.1	OG0012313
XP_044545463.1	OG0012316
XP_044549916.1	OG0012330
XP_044542035.1	OG0012351
XP_044542598.1	OG0012351
XP_044552524.1	OG0012353
XP_044552525.1	OG0012353
XP_044549842.1	OG0012376	PF00503_G-protein alpha subunit
XP_044554898.1	OG0012381
XP_044542976.1	OG0012404
XP_044543018.1	OG0012404
XP_044553952.1	OG0012404
XP_044552074.1	OG0012406
XP_044548655.1	OG0012407
XP_044546671.1	OG0012413	PF00646_F-box domain
XP_044545963.1	OG0012420	PF13359_DDE superfamily endonuclease
XP_044553426.1	OG0012420	PF13359_DDE superfamily endonuclease
XP_044554493.1	OG0012420	PF13359_DDE superfamily endonuclease
XP_044545653.1	OG0012426	PF07484_Phage Tail Collar Domain
XP_044544220.1	OG0012433	PF13475_Domain of unknown function (DUF4116)
XP_044555627.1	OG0012433
XP_044555628.1	OG0012433
XP_044555629.1	OG0012433
XP_044553359.1	OG0012438	PF13489_Methyltransferase domain
XP_044549722.1	OG0012445
XP_044548088.1	OG0012447	PF13855_Leucine rich repeat; PF13516_Leucine Rich repeat
XP_044541461.1	OG0012481
XP_044541776.1	OG0012481
XP_044549401.1	OG0012481
XP_044541737.1	OG0012482	PF16184_Cadherin-like; PF05345_Putative Ig domain
XP_044548616.1	OG0012754
XP_044547413.1	OG0012765
XP_044544769.1	OG0012775	PF00515_Tetratricopeptide repeat; PF13181_Tetratricopeptide repeat
XP_044551096.1	OG0012775	PF00515_Tetratricopeptide repeat; PF13181_Tetratricopeptide repeat
XP_044551533.1	OG0012775	PF00515_Tetratricopeptide repeat; PF13181_Tetratricopeptide repeat; PF13371_Tetratricopeptide repeat
XP_044556165.1	OG0012790
XP_044551836.1	OG0012797	PF02668_Taurine catabolism dioxygenase TauD, TfdA family
XP_044543103.1	OG0012834
XP_044542961.1	OG0012850	PF13475_Domain of unknown function (DUF4116); PF00069_Protein kinase domain
XP_044554054.1	OG0012869
XP_044554258.1	OG0012876	PF08238_Sel1 repeat
XP_044546677.1	OG0012894	PF01436_NHL repeat
XP_044552874.1	OG0012894
XP_044545129.1	OG0012907	PF13499_EF-hand domain pair
XP_044548707.1	OG0012953
XP_044555577.1	OG0012983
XP_044545729.1	OG0013012
XP_044549189.1	OG0013019
XP_044548514.1	OG0013086
XP_044555421.1	OG0013109	PF00025_ADP-ribosylation factor family; PF00651_BTB/POZ domain
XP_044548308.1	OG0013149	PF12796_Ankyrin repeats (3 copies)
XP_044542155.1	OG0013210
XP_044546699.1	OG0013221
XP_044547786.1	OG0013230	PF01436_NHL repeat
XP_044552064.1	OG0013279
XP_044547493.1	OG0013290	PF01661_Macro domain
XP_044550211.1	OG0013342
XP_044541731.1	OG0013349
XP_044548507.1	OG0013371	PF13091_PLD-like domain; PF00614_Phospholipase D Active site motif
XP_044543214.1	OG0013377	PF01436_NHL repeat
XP_044555533.1	OG0013412
XP_044546109.1	OG0013413
XP_044550949.1	OG0013429	PF00169_PH domain
XP_044548644.1	OG0013469
XP_044548643.1	OG0013470
XP_044556140.1	OG0013474
XP_044548496.1	OG0013491
XP_044548809.1	OG0013508
XP_044555172.1	OG0013518	PF04144_SCAMP family
XP_044550515.1	OG0013542
XP_044542671.1	OG0013552
XP_044555669.1	OG0013571	PF02535_ZIP Zinc transporter
XP_044545707.1	OG0013573	PF00168_C2 domain; PF00643_B-box zinc finger
XP_044551215.1	OG0013596
XP_044544973.1	OG0013599
XP_044548405.1	OG0013654	PF12796_Ankyrin repeats (3 copies)
XP_044547482.1	OG0013657
XP_044543438.1	OG0013664	PF00487_Fatty acid desaturase
XP_044550075.1	OG0013669
XP_044551393.1	OG0013670	PF03372_Endonuclease/Exonuclease/phosphatase family
XP_044547224.1	OG0013674	PF03184_DDE superfamily endonuclease; PF03221_Tc5 transposase DNA-binding domain
XP_044548485.1	OG0013682	PF13181_Tetratricopeptide repeat
XP_044550338.1	OG0013702
XP_044548542.1	OG0013703
XP_044552044.1	OG0013729	PF00536_SAM domain (Sterile alpha motif)
XP_044556061.1	OG0013734
XP_044547664.1	OG0013745
XP_044547665.1	OG0013745
XP_044550878.1	OG0013745
XP_044548494.1	OG0013761
XP_044541948.1	OG0013797	PF00069_Protein kinase domain
XP_044549066.1	OG0013797	PF00069_Protein kinase domain
XP_044551481.1	OG0013797
XP_044548367.1	OG0013802
XP_044554976.1	OG0013802
XP_044553368.1	OG0013819	PF12796_Ankyrin repeats (3 copies)
XP_044542080.1	OG0013835
XP_044545020.1	OG0013835
XP_044541780.1	OG0013882
XP_044548733.1	OG0013882
XP_044548488.1	OG0013890
XP_044542884.1	OG0013962
XP_044548476.1	OG0014224	PF12937_F-box-like
XP_044542389.1	OG0014482	PF03372_Endonuclease/Exonuclease/phosphatase family
XP_044548445.1	OG0014595
XP_044549618.1	OG0014694
XP_044549245.1	OG0014767	PF00069_Protein kinase domain
XP_044541983.1	OG0014826	PF01679_Proteolipid membrane potential modulator
XP_044551520.1	OG0014826	PF01679_Proteolipid membrane potential modulator
XP_044551727.1	OG0014853	PF13418_Galactose oxidase, central domain
XP_044543660.1	OG0014970
XP_044542562.1	OG0014985
XP_044548561.1	OG0015095
XP_044550329.1	OG0015147	PF00118_TCP-1/cpn60 chaperonin family
XP_044541452.1	OG0015237	PF10162_G8 domain
XP_044542016.1	OG0015270
XP_044546697.1	OG0015294	PF13499_EF-hand domain pair
XP_044548641.1	OG0015296
XP_044554992.1	OG0015311
XP_044545092.1	OG0015323	PF03105_SPX domain
XP_044554123.1	OG0015331
XP_044550912.1	OG0015392
XP_044544208.1	OG0015428	PF07974_EGF-like domain; PF12661_Human growth factor-like EGF
XP_044548470.1	OG0015441	PF13475_Domain of unknown function (DUF4116)
XP_044545317.1	OG0015481
XP_044545491.1	OG0015526	PF13516_Leucine Rich repeat
XP_044547165.1	OG0015526	PF13516_Leucine Rich repeat
XP_044550442.1	OG0015543
XP_044549689.1	OG0015551
XP_044553528.1	OG0015557
XP_044555403.1	OG0015573
XP_044543303.1	OG0015763	PF13532_2OG-Fe(II) oxygenase superfamily
XP_044548748.1	OG0015763	PF13532_2OG-Fe(II) oxygenase superfamily
XP_044548345.1	OG0015766	PF13475_Domain of unknown function (DUF4116)
XP_044548639.1	OG0015767
XP_044553301.1	OG0015772	PF02958_Ecdysteroid kinase-like family
XP_044554371.1	OG0015773	PF07063_Domain of unknown function (DUF1338)
XP_044542579.1	OG0016324	PF16909_Vacuolar-sorting-associated 13 protein C-terminal
XP_044549802.1	OG0016449	PF12689_Acid Phosphatase
XP_044548722.1	OG0016767	PF20500_DNA-PKcs, N-terminal
XP_044555679.1	OG0017383	PF00534_Glycosyl transferases group 1; PF13439_Glycosyltransferase Family 4
XP_044550876.1	OG0017638
XP_044547157.1	OG0017795
XP_044545828.1	OG0018043
XP_044554000.1	OG0018947
XP_044541609.1	OG0018958
XP_044547543.1	OG0019012	PF13475_Domain of unknown function (DUF4116)
XP_044548570.1	OG0019017	PF01738_Dienelactone hydrolase family
XP_044550254.1	OG0019025
XP_044550664.1	OG0019027
XP_044554299.1	OG0019033	PF13475_Domain of unknown function (DUF4116)

## Sheet: Naegleria_fowleri_lost_pfams
Table S2. Naegleria fowleri orthogroup gains and losses
Pfam losses
Accession	Name
PF18004	26S proteasome regulatory subunit RPN2 C-terminal domain
PF12689	Acid Phosphatase
PF15924	ALG11 mannosyltransferase N-terminus
PF10199	Alpha and gamma adaptin binding protein p34
PF04161	Arv1-like family
PF04106	Autophagy protein Apg5
PF12215	beta-glucosidase 2, glycosyl-hydrolase family 116 N-term
PF02632	BioY family
PF02386	Cation transport protein
PF10155	CCR4-NOT transcription complex subunit 11
PF06391	CDK-activating kinase assembly factor MAT1
PF01086	Clathrin light chain
PF01394	Clathrin propeller repeat
PF13838	Clathrin-H-link
PF02629	CoA binding domain
PF01717	Cobalamin-independent synthase, Catalytic domain
PF08267	Cobalamin-independent synthase, N-terminal domain
PF01144	Coenzyme A transferase
PF09813	Cytochrome c oxidase assembly factor 3
PF01937	Damage-control phosphatase ARMT1-like domain
PF00775	Dioxygenase
PF06584	DIRP
PF20502	DNA-dependent protein kinase catalytic subunit, CC1/2
PF08163	DNA-dependent protein kinase catalytic subunit, CC3
PF19704	DNA-PKcs, CC5
PF20500	DNA-PKcs, N-terminal
PF07063	Domain of unknown function (DUF1338)
PF09807	Elongation complex protein 6
PF03332	Eukaryotic phosphomannomutase
PF18907	Family of unknown function (DUF5662)
PF03937	Flavinator of succinate dehydrogenase
PF00250	Forkhead domain
PF13409	Glutathione S-transferase, N-terminal domain
PF07173	Glycine-rich domain-containing protein-like
PF12891	Glycoside hydrolase family 44
PF00722	Glycosyl hydrolases family 16
PF04685	Glycosyl-hydrolase family 116, catalytic region
PF12742	Gryzun, putative Golgi trafficking
PF13613	Helix-turn-helix of DDE superfamily endonuclease
PF16889	Heparinase II/III N-terminus
PF07940	Heparinase II/III-like protein
PF12661	Human growth factor-like EGF
PF04112	Mak10 subunit, NatC N(alpha)-terminal acetyltransferase
PF09797	N-acetyltransferase B complex (NatB) non catalytic subunit
PF16881	N-terminal domain of lipoyl synthase of Radical_SAM family
PF09764	N-terminal glutamine amidase
PF08772	Nin one binding (NOB1) Zn-ribbon like
PF02898	Nitric oxide synthase, oxygenase domain
PF13934	Nuclear pore complex assembly
PF12708	Pectate lyase superfamily protein
PF02163	Peptidase family M50
PF07484	Phage Tail Collar Domain
PF00365	Phosphofructokinase
PF16670	Phosphoinositide phospholipase C, Ca2+-dependent
PF17146	PIN domain of ribonuclease
PF11913	Protein of unknown function (DUF3431)
PF12036	Protein of unknown function (DUF3522)
PF06032	Protein of unknown function (DUF917)
PF01679	Proteolipid membrane potential modulator
PF05345	Putative Ig domain
PF08534	Redoxin
PF03398	Regulator of Vps4 activity in the MVB pathway
PF14752	Retinol binding protein receptor
PF02502	Ribose/Galactose Isomerase
PF06624	Ribosome associated membrane protein RAMP4
PF01885	RNA 2'-phosphotransferase, Tpt1 / KptA family
PF05327	RNA polymerase I specific transcription initiation factor RRN3
PF03259	Roadblock/LC7 domain
PF05879	Root hair defective 3 GTP-binding protein (RHD3) GTPase domain
PF18953	SAP domain-containing new25
PF20428	Sey1 three-helix bundle domain
PF00939	Sodium:sulfate symporter transmembrane region
PF12090	Spt20 family
PF13371	Tetratricopeptide repeat
PF05236	Transcription initiation factor TFIID component TAF4 family
PF06011	Transient receptor potential (TRP) ion channel
PF02778	tRNA intron endonuclease, N-terminal domain
PF13768	von Willebrand factor type A domain
