# Supplementary material for: Comparative single-cell genomics of two uncultivated Naegleria species harboring Legionella cobionts
Source: mSphere. 2025 Aug 27;10(9):e00352-25. doi: 10.1128/msphere.00352-25 (PMC12482156; doi:10.1128/msphere.00352-25)
Supplement: Table S3 — Naegleria and Willaertia antistasin-like domain proteins. [file msphere.00352-25-s0007.xlsx]

## Sheet: Sheet1
Table S3. Naegleria and Willaertia antistasin-like domain proteins
Species	Sequence ID	Protein Length	Antistasin domains (PF02822 / IPR004094)	Signal Peptide (SignalP 6)	Orthogroup	Sequence
Naegleria clarki	nclarki_001341-T1	549	2	YES	OG0001630	MRSKSFFWIATFLLLCLIFAAQSSSAAEEQANPLKKELSRLLKLKTQLKQKWNPRRYLNDRILRIAKRFRIVIPQRCKRRVIVDDEVVDIIRKLAECDQEPKPSVPTTPTTPSNPSVPPTPTLPKCPQRLTCRKLCKNGYYFDENGCVDTCRCKPASCPQFKCLRACPYGYKVNSRGCTTCDCKPKPTTEVPSTPTTPTQPTQPTTPTTPTTPVEPTTPTTQLQPTTHQLLQQLLLNQTDRRGCQTCACVRKSIRPPRPPVRPPDRRPPVLVRPPVVRPPIIRPPPRPPVVRPPRVIRPPVVVRPPIARPRRRRRFFGRGRGDPHYTLLETGKDVLFNGLGDYILAETQDKEFAAHVRIGKWHKKATVNIGAAVKLGNDVVEFDSKDGQFYLNKEEAEF…
Naegleria clarki	nclarki_003195-T1	102	1	YES	OG0009841	MRILIRTILLLCILFVCYHQFISAFPIKPKHRTSSCRNIYCLIPCRYGYKVDRFGCQIACDCNPAPCRTYNCLLVIAKNLQMKVPTIHVIKKESEAEASYLA
Naegleria clarki	nclarki_004291-T1	614	2	YES	OG0001630	MFLSLRGISISLIACILLLCFLVTVNTAANVEGSNLKAELTRLLKLKKQLKSKWNPNQYLNERILRIAHRFKIVIPRRCKRRLIIDDEIIKTIKQLAKCDKEATPVLPPPRSDNPPTQPEKPIKPVEPTRPFTPSHPTTPSVPSTPSNPSTPSVPSEPTNPVTPTRPYEPVTPSQPSNPSVPVNPEQPSQPTTPSQPTPTVQCKKKYCSNLNCKQGYLKDSNGCQTCICKPVNCAKIACGKSCPNGFVTDSRGCPTCTCKINRIACARVHCRNSCPNGYQFNALGCRTCTCNPSTTQPPTNTKPPVVIRPPRHPHHPTVRPPRVIRPPRHPPVRPPRVIRPTPVRPPPVIVRPPPPRVIVRPPPPPPPVRPPPTPRPINRGPNWSPIVWGVARGDPHYV…
Naegleria clarki	nclarki_005762-T1	481	8	YES	OG0011043	MTKLLLLAVLVISLLTISVACQTVTNKVEGEALESIGFFLGKKTVDNLELNRRTSEILQILKKPSRNSPTTSSSSSSGRREQQQQLPRVDGAFQLTPPPRACPKMFCRKYCPYGFKSDSRGCGTCTCRTPPRCPTYRACLNKCEFGYVLDSRGCNSQCKCKEAPTKPVKPQCPQHKCRIACQYGFKINEKGCHTCACNDKPNKPTTPVKPCPLYGCRRACQYGFKINANGCRTCTCNEKPTKPDSVFKCPLYGCRRACQYGFKIDSNGCRTCSCNEKPNKPIKPIKPSQCPQYRCRRACQYGFKINENGCQTCSCNEKPNKPIKPTKPSQCPQYRCRLACQYGFKINENGCQTCSCNEKPNKPTRPSQCPQYRCLRGCQYGYKVNANGCQTCSCNEKPN…
Naegleria clarki	nclarki_009781-T1	150	1	NO	OG0001192	MSLHHTSRCSTTASSTKYSSIMMMVLIGLIGILLLSSNIIFGDVNAIELLGPQGTNPCDLRKCSSDQIAVFNSMTKSCQCISSTPPTSFKESLASPTSIWKSIKSVYNAIHFGKQEKKKCGPVCRKYCRFGFSLNEEGCPICSCNSGPKQ
Naegleria clarki	nclarki_013583-T1	148	1	YES	OG0011610	MKSNQIIALSLLVIILFLCIQFSFQEETKVENKQLFGYPKDRFLYRRHKGDINDFVRWIRVQFIKCYGQSTSCTVKKCRFGLRVNRRNGCPICKCNIIRPLRVKKCNRATCTIFCENGFERDRHGCPTCECLQTSGRGRPNWREIFQS
Naegleria clarki	nclarki_013760-T1	435	7	YES	OG0011043	MTKLLLLAVLVITLLTISVACQTVTNKVEGEALESIGFFLGKKTVDKLELNRRTSEILQLLNKPSRNTPTTPSSPSSGRREQQQLPRVDGAFQLTPPPRACPKMFCRKYCPGGFKSDSRGCRTCTCRAPPRCPTYRACRNKCEFGYVLDSRGCNSQCKCKEAPTKPVKPSQCPQYKCRIACQYGFKINEKGCHTCSCNEKPNKPTTPVKPCPLYGCRRACQYGFKINANGCRTCACNEKPTKPVSVFKCPLYGCRRACQYGFKIDSNGCRTCTCNEKPNKPIKPSQCPQYRCRLACQYGFKINEKGCHTCSCNEKPNKPTRPSQCPQYRCLRGCQYGYKVNSNGCQTCSCNEKPNNVPSIKPFIQNQTKPLNNRDIVFGKPKPDVKPRPQVPDFIRTFI…
Naegleria clarki	nclarki_015523-T1	250	4	YES	OG0011043	MARLLVCLFLIVLTLTMTTCQEQVEKDGLNSLGFFIGEKSVTQLQIKKRTSEILAILNRPRYKNSQSTSNREYNTSPALRLPSTQFPCPKYICGRACQFGFKVNEKGCRTCSCNKKPTRCPIYRCRYCKNGYKINENGCQTCSCKEEPSKPTRVCPLYGCRRHCQYGFKLDSNGCRTCTCNEKPKPSTGCPQYRCRRHCPFGFKVYAKGCTTCACNEKPNTTSPKPITTKPAVLREYAPIKYFLRRPGKR
Naegleria clarki	nclarki_015677-T1	134	3	YES	OG0009012	MKSTLVICLFLVVISMMVNLSYERRNANCPMVKCARYCRHGYELNANGCQSCRCVQEEIALSDVAEQLVTGVCNKRMCRMYCPNGFKVNELGCPICSCKPRSACPQVYCFRHCENGYLLNESGCRTCGCIGEQN
Naegleria fowleri	XP_044557562.1	196	2	YES	OG0009012	MQRVQQQLSVAILCLFLFVSFVHSLTVTGLYCPLRDCKDRACPFTGFVIDKRGCPTCRCRDPREHALRLTGTLMKKIHSQLEQQNYQFRKPNFGNCPKHACMRFCPHGHETDLNGCRKCSCLKGPLSLTEKSKTSDVVAKPPIKDSKEQLLQECKKKCTIGRAYVLPNGKCGCVPLNRIRPVSTLSSLLSKWLQGR
Naegleria fowleri	XP_044558186.1	108	1	YES	OG0001192	MKFSTNITIIVTTTCLLLILLFSAAVIASEGSEASSKTNKLTIQKIIHGGDDEQHHGDTKNSQRQQQQQPTVKCGPLCRMYCKFGFEKDENGCPYCKCKLGPNGTRFS
Naegleria fowleri	XP_044559591.1	842	11	YES	OG0001630	MHKSTTVVLSAVALVATWMVMMMIMMTTTHASSLRSELSQLASLKARLGSKWNPRLYFSNRIKRIARKFAIAIPRKCKRRIITVDEIEKIRKLSKCEFPKDDQIELPPLPPVKPKCPLFSCRKHCFNGFERDSSGCQTCTCKPEKKPECPQVKCTTRCKNGFAKDENGCQTCECQKKPCPVLMCFRACPNGYERDENGCVTCGCKPEKPSEKPSDKPSDKPSDKPSDKPSDKPSDKPSDKPSDKPSDKPSDKPSDKPSDKPSDKPSDKPTDRPIDERPPKCPLFKCAPCPFGYMRNADGCQTCQCLRRACPSALCKKFCKNGFKINEKGCPICECNETPKACPQRRCKLYCKYGFKTGRNGCEICSCKRKLSPCPQRRCKKHCFLGFKSDSKGCPTCQC…
Naegleria fowleri	XP_044564201.1	196	2	YES	OG0009012	MQRVQQQLSVAILCLFLFVSFVHSLTVTGLYCPLRDCKDRACPFTGFVIDKRGCPTCRCRDPREHALRLTGTLMKKIHSQLEQQNYQFRKPNFGNCPKHACMRFCPHGHETDLNGCRKCSCLKGPLSLTETSKTSDVVAKPPIKDSKEQLLQECKKKCTIGRAYVLPNGKCGCVPLNRIRPVSTLSSLLSKWLQGR
Naegleria fowleri	XP_044566046.1	129	2	YES	OG0018770	MRKVVILFLLLFAFLAVAALSVDGALNSHESVTLAVKGKGSKSGKGKGGKRGKGKGKGKKSRGKEKKGGKKRHTSKCSNKACVIRCSTGLMKDRRGCQICKCCPPVCKMYCSKGLATGKNGCKICSCKK
Naegleria fowleri	XP_044567152.1	117	2	YES	OG0009841	MLLINNHHRLKWSSLMIAVVIATALLAASMLVITSNVQALTHPTPHGIHGCPTYYCLIPCKYGYKTDRYGCQKRCDCKPRKDCPQIYCLIGCKYGYKKDRYGCQIACDCNEAPQVSG
Naegleria fowleri	XP_044569514.1	158	1	NO	OG0001192	MSSTPPHHKTSATIYNPTVMRGSEFLLIVISGTLLLLVVLMSTTFSLITATTTTTIRSGTNHNGEKEQPSPLFNSHSEQVNVEFQNYMKERLGDESSSSSSLSDDQEDVVQEDSSSSSSSCGPVCAIFCEYGHVLDERGCPTCACLTPPNTQPSDLQR
Naegleria gruberi	XP_002672169.1	112	2	YES	OG0009841	MKIFQTLLILCILSVWFHQISAFPIKPPNHRTSSCRNIYCLIPCRYGYKVDRFGCQIACDCNPAPCRVYNCLVACPHGYKVDENGCQVACDCKESANESTPCENEAEASYLA
Naegleria gruberi	XP_002672706.1	590	2	YES	OG0001630	MRSKSLLIAIFLLLCLIFTAQSSFAAEEQSNPLKQELSRLLKLKKQLKTKWNPSRYLNERILRIAKRFRIAIPQRCKRRVIIDDEVVDTIRKLAECDRDTKPELPTNPSTPSNPSTPTTPSNPSTPTNPSTPTTPQEPTNPSVPTVPSTPTTPSTPSNPSTPTTPSNPTTPSTPTLPKCPKRLTCRLLCKNGYYYDSNGCVDTCRCKPSSCPQFRCLRACPYGYKVNARGCTTCDCKPKPSTPTKPTKPTFECPKRKCARLCAHGYKTDRRGCQTCSCVRKPVRPTPVRPTPVRPTPVRPTPPVRPPVIVTPTPVRPTPVVTPTPVRPTPPPVRPPVVVRPPVVRPRRRRRRFFGRGRGDPHYSLLHASNAAHKDVLFNGLGDYILAETVDKEFIAHVR…
Naegleria gruberi	XP_002680847.1	140	1	YES	OG0011610	MKSKQIIALSLLAIILCLFIQFSFQEEKAETHQKLFGYPKDRFLYRRHKGDLNDFVRWIRFQFIKCYGQSTSCTVKKCRYGLRVNRRNGCPICKCNFIRPLRVKKCNRATCTMFCENGFERDRHGCPTCECLRTSGRGRP
Naegleria gruberi	XP_002682412.1	134	3	YES	OG0009012	MKTTLAICLFLVVISMMVNLSYEIRNANCPMVKCARYCRHGYELNAKGCQTCTCVEEEVALSDISQQLVTGVCNKRMCRMYCPNGFKVNELGCPVCACKPAVACAQLYCFRHCENGYLLDERGCRTCGCVGEQN
Naegleria gruberi	XP_002682687.1	376	6	YES	OG0011043	MSRLLLGVLLVAIILTCVACQEHVEKEGWDGVGFFLGEKSASQLQMTKRRSEILSILNKPPQPSNKITSTNQSIRDVIANAQLPTSSTIKFPNNRFPSCTKQHCKKFCRHGFQTDARGCPMCACKQPCPTYRACKRKCEFGYVLDANGCNSKCQCKEAPALVKPKPICPQYLCRRHCQFGFKINEKGCRTCSCNEKPIKPKPLSICPLYRCRRHCQFGFKINEKGCRTCSCNEKPIKPSSICPLYGCRRYCPYGFKINEKGCTTCSCNETPNTTKPFPIKPICPQYLCRRHCQFGFKINEKGCRTCSCNEKPNTTKPFPIKPNPIKPDFIRRFIQNQTKPLKLNNGQKIETLFTKPAVLRAESAPVRTFPRRGGRR
Naegleria lovaniensis	XP_044543381.1	152	1	YES	OG0018770	MRKLIILCLLVFVFVAVAALSVDGALNAYLNGGKGVTLAVKGKGKGKGKGKGPGKGKGKGKGKSLGKKGKHHGKGKKGKKGKKKHTSKKSHKKSHTRKCLSKPCAIRCSSGLMKSKRGCQLCKCCPPVLCKMYCRKGFATGKNGCKICKCQK
Naegleria lovaniensis	XP_044544457.1	304	1	YES	OG0025274	MSQQGISRRMGTITLFISCMAFLVMMLLMHTPHVHASFIDSVVNEAFDIESDVVSSVKGKICTVKLCDLKCPHGLDTDEEGCPVNRCARLVGPAPYISNGVSMLPNIAAVCRYVEVCRMHCPHGFLSYKGCPLCKCYNPPKVVPPKVPVPKPHVPPVRPPDYFCPNKCECGFKPGHGFKKGYCGCIPFQTPVVRGVYCAPPRCRVSSCPFGLARTLRNTKCPTCGACDRTPIRVDYEAEIKVIREQAKEKAAKDQAAKEQAEKEAEEQRQRELEEQGQQEIIDDQGNPVVVDVVDDQQGQTPQP
Naegleria lovaniensis	XP_044545434.1	855	11	YES	OG0001630	MNKSTVISVMVMATLVMIMLSWTSNTHAHSLRSELSQLASIKARLGNKWNPRIYFSNRIKRIARKFSIAIPRKCKRRVITVDEIEKIRKLSKCEFSSSGDNKDDDKIDLPPLPPVKPKCPLFACRKHCFNGFERDSSGCQTCKCKPEKKPECPQVKCSSRCKNGYVKDENGCQTCQCQKKPCPVLMCFRACPNGYERDENGCVTCGCKPSDKPSDKPSDKPSDKPSDKPSDKPSDKPTEKPNDRPSDKPSDKPSDKPSDKPSDKPSDKPSDKPSDKPDRPGDDRPPKPSCPLFKCAPCPFGYRRNADGCQTCQCLRRVCPKYGCRRFCKNGFKIDKHGCPTCACNEVPQACPQRRCKMYCKHGFKTGPDGCEICSCKTKPRPCPRRRCMRHCFLGFKSD…
Naegleria lovaniensis	XP_044546331.1	99	1	YES	OG0001192	MKTTLVLVVILLLVSAIFWSDAVVLTSSSNSIKTNKLTIQNIIHGGDDSSVVGVNAHPKSTTMKCGPLCRMYCKFGFEKDESGCPYCKCKLGPNGTRFS
Naegleria lovaniensis	XP_044548636.1	144	2	YES	OG0001192	MTIRLVVATLMVMFVASTTYSMTSASSPDMKTLTPSQLCKLYGCPKGYSKQMDFDANTCHCVKQKCPSLSCLATMKCRYGLQTDSITHCPICKCKTVDQELSDLFEIVKVNACPPLCRMYCRFGNQRNSAGCPICACNPEPTLE
Naegleria lovaniensis	XP_044548796.1	124	1	NO	OG0001192	MSSSTALRSNCVLISCTLIIVILLIATFSMSFTLKNTNNHGEKEPIVNSHSEQVSVEFQNYIKERLGDESLPLSDEAEVIPSASTPCGATCAIFCEHGNVMDERGCPTCSCLPPPELQNLNLNR
Naegleria lovaniensis	XP_044549650.1	309	2	YES	OG0010050	MQKVPIALLLASLFLCALLVLESFVWAQVSLHHVNSKFKKPDFAKKECPPVLCKMACRHGFKVSEKTGCPVCACKKPTNFACPQVACMLHCPNGYKMTKTGCPTCVCKDGREEDKPTPKPTPIRCGTPPHGSVNPNVLTPEQQETTTTNDNQNVLLKQACKRKCKKIAGLARVVNGQCECIPRSQLIRPKCKRCYRFCPSGYKPSHGICPSCQCKKRVEQEMELTWQHFGGWVGYKFGAQVACPKMNCDTSHCEFGVRKFFGCETCACAKRPSTYAELLKPLTSPSAVTATAEHTLSDDVFDEFLEEVL
Naegleria lovaniensis	XP_044555089.1	139	2	YES	OG0009012	MVRSFNSSFACLLALLLAVTCLFLTSSTQGLSIAKPPGRPCPVFRCMRACEYGYKVNEYGCPTCTCLKQRKCPTFYCFVPCKHGYAKDKYGCQKGCTCNPPPVQKPCPVYKCLIACKYGYKRDRNTGCQTCSCNPEPIF
Naegleria lovaniensis	XP_044555967.1	135	2	YES	OG0009841	MSTNQRLKLMVVATLVVVAMIIITNHCHALASSQRIHGCPLYKCSPCKYGFKRDRFGCQKGCECKPRRDCPQIYCLIGCKYGYKKDRYGCQQACDCNPAPSCPQIYCLVPCEYGYKKDRYGCQIACDCNEAPVSY
Naegleria sp. PL0398	Naegleria_PL0398_g1052.t1	134	3	YES	OG0009012	MKAFLTLCLFLVMIGMMVNLSYERRNINCPMVKCARYCEHGYKLNSKGCQTCGCVEEEVALSDVAEQLVTGICNKRMCRMYCPNGFKLNDLGCPVCACKPRTACAQVYCFRHCENGYLLDERGCRTCGCVGEQN
Naegleria sp. PL0398	Naegleria_PL0398_g1626.t1	162	1	YES	OG0011043	MKSNQIVLLALLAIILCLFIQFTFQEETKVESQKQLFGYPKDRFLYRRHKGDINDFVRWIRVQFIKCYGQSTSCTVKKCRFGLRVNRRNGCPICRCNRIRALRVKKCNRSTCTIFCENGFERDRHGCPTCECLQTNVGGGRGGGRDGGRDGGRGGRGGRGGQ
Naegleria sp. PL0398	Naegleria_PL0398_g6018.t1	619	3	YES	OG0009841	MLTKRGVSISLIACILLACLLFTLTSSHVEGKNLKAELNRLLKLKKQLKSKWNPNQYLNERIIRIARRFKIVIPRRCKRRVIIDDDVIRTIRKLVECDKEATPVLPPSKPDQPPVRQPEKPTQPTTPTNPSVPSKPVDPVTPETPSQPSQPSVPSTPSQPSNPSVPTQPNEPSTPSVPSNPEVPQTPSQPSNPETPTTHCTKKMCLANCPNGFVFDSRGCQTCQCKSVSCPKIACGKSCPNGFVYDSRGCKTCTCKINRILCARVVCKNSCPNGYQVNERGCRTCTCNPSNTKPPTVVRPPRHPPVRPPRHPPVRPPRHPPVRPPRHPVRPPRHPVRPPRVIRPTPVAPPVRPPRVIVRPPPVIVRPPPPPQVVRPPPPTRVINRGPNWSPIVWGVARG…
Naegleria sp. PL0398	Naegleria_PL0398_g7790.t1	128	1	NO	OG0011610	MSLNTSTTKYSLFLLIGTILLVNIGAVFAIELLSKQSCGSMACPSDLIGTYNPMTQSCQCTTSAPTFKENLSSPSSIWKGIKSVFSTIHFTGVKQEKKCGPICRKYCRFGFVRNEEGCPICTCNSGPI
Naegleria sp. PL0398	Naegleria_PL0398_g14102.t1	465	7	YES	OG0001630	MRRLLLAVLLVAILTFSVTCQNNAEGEELDSVGFFIGERSLDQLKLSKRTDDILKVLTKPSTSLTTPPTSPVREPNRLPGRPDEKAPKCQPQLCRLYCPGGFKLDSRGCSTCACRKPRCPTYRACRTKCEFGYVLDSRGCNSQCKCKEAPTDMPSLPKPKPTHCPQYKCRPCQYGYKINERGCMTCTCKDKPTTSTLPVPTKPTNPLACPQYLCRRSCQYGFKINEKGCRTCTCNEKPTKPNPTICPLYGCRRHCQYGFKINEKGCRTCACNEKPTLSPNQSACPKYLCRRHCQFGFKINEKGCRTCSCNEKPTTPTKPTLPTTPKPSCPQYMCRRRCEFGFKINEKGCMTCSCNEKPTTPKPTLPVPTKPTTPKPTCSKYLCRRYCPFGFTYDSNGCR…
Naegleria sp. PL0398	Naegleria_PL0398_g14897.t1	116	2	YES	OG0001630	MKILLSLLLLCVLSVWYHQITAFPIKQPKHRTSSCRNIYCLIPCRYGYKVDRFGCQIACDCNPAPCRTYNCLVPCPYGYKVDENGCQIACDCKSAENESNPCDSRKETEAEPSYLA
Naegleria sp. PL0398	Naegleria_PL0398_g17040.t1	440	3	NO	OG0001192	PTTPSNPSVPSVPSTPTVPACPKRRTCRLLCKNGYYFDANGCVDTCRCKPSGCPQFKCLRACPYGYKVNSRGCTTCDCKPKPSTPTVPTTPTTPTFECPKRKCARLCAFGYKTDRRGCQTCACVRRTPVRPVKPTPVKPVKPVKPTPVKPVEPVKPTPVIKPTPVVIPTPVIKPTPVIRPTPVIRPTPVRPPVVVRPPIVRPRRRRRFFGRGRGDPHYSLLESGKSILFNGLGDFILAETQDKEFIAHVRIGKWHKKATVNTGAAIKIGKDSIEFNAKDGQFYLNKEEAEFKVGKKYTLEGGYFIRKSENRFIVKSIDGVEFFGERFTLHDGKSYMDVQVDSPKDIEFRRGLIVNGKGRQGKGIFRNTKRVKVNQDATAVVTIPKWAKKACAKQGLIGK…
Naegleria sp. PL0403	Naegleria_PL0403_g778.t1	629	4	YES	OG0011043	MRFNILLIATILLFCLVFSSVSSAEEPKSPLKQELSRLLTLKQQLKTQWNPSRYLNARILRIAKRFRIAIPKRCKRRVIVDDEVLSTIKKLATCDKETKPELPPTKPTTPTKPTEPTTPTTPTTPSKPSRECPLRKCKRSCGNRGYKKNARGCNTCSCNPKPAEPSNPSTPTNPTTPTVPSKPTEPTKPTTPTSECPKRLTCRLMCKNGYFVDSNGCVDTCRCKPSSCPQFKCLRACPYGYKVNERGCTTCSCKPKPPCPQRRCVKHCPTGYQVNSNGCVTCTCKPATPTTPVFECPKRKCSASCPSGYKTDRRGCQTCSCIRRPVRPTPVKPTPVRPTPVRPTPVRPPVRPPVVRPPIIVRPPVRPPVVRPPVIVRPPVVRRPRRIVRVFRRFRRFGR…
Naegleria sp. PL0403	Naegleria_PL0403_g5346.t1	123	2	YES	OG0009841	MKTLHTIILLLVFVSFWYNNQKDFVSAFPLETKQRTSACRNIYCLVPCRYGYKVDQFGCQVACDCNPAPCRTYNCLVACPHGYKVDDNGCQVACECKSSPTEDSGNPCANKLSAEETEASFLA
Naegleria sp. PL0403	Naegleria_PL0403_g6273.t1	140	1	YES	OG0011610	MKLNQFTIVTLLAVILCLTIHISLQEETTQNQLFGYPKDRFLYRSSKGDITDFVRWIRFQFIKCYGQRTSCTVKKCRFGLRVNRRNGCPICKCNRIRPLRVKKCNRATCTMFCENGFERDRHGCPKCECIQTSGRGRPNQ
Naegleria sp. PL0403	Naegleria_PL0403_g8614.t1	120	1	NO	OG0001630	MSHSRRFIVGFIGLLVLVHIGVYAVELLGRCDPSKCPSDQINTYNSLAKSCQCTSSIVSFKETLSSPSSIWKGIKSIFNTIHYGKTEKKRCGPICRKYCRFGFARNDEGCPICSCNSGPN
Naegleria sp. PL0403	Naegleria_PL0403_g14575.t1	387	6	YES	OG0001192	MSRLLLALTLVVAILAVSSVSGQESTEREVWDSVSFFLGEKSASQLRMTKRTNDILSILNQPTTSLKNIPQSISKITTSGQPTTTLPPKIIDDRFTKPSKCPQKVCKMYCKMYCPGGFKVDSRGCRTCTCRTPPRCPTYRACLNKCEFGYVLDSRGCNSQCKCKAGPTIFKPKCPQHLCRRHCQYGFKTNEKGCYTCSCNEKPNKPKPTVCPLYGCRRYCKYGFKLNSNGCRTCSCNEKPNKPTVTKPTICPLYGCRRYCQYGFKINSNGCRTCSCNEKPNKPAVTKPRMCPLYGCRIACQYGVKVDSNGCSTCSCNEKPNKPNVTKPSTIKPSTQIKPSTQITPDFIRKFLENQTKPIKVNKPMFTKPAVLRGDAPIRNFPRRGRR
Willaertia magna	wmagna_000129-T1	181	2	YES	OG0010050	MKLLIFRLLLFCLIVATLAMAAMPDDETIKKKGRCKPVRCRMYCKYGFKRNYKGCQICACKKKKKYHYNKKKKHYHGGGDSYDSYDVKKKQTNNDKEGNEVLTVKHGGGDNNEEPIGGFGGKHCRRSKCPKRTGCAYDIDRKGCKVCVCKRCLPKPCIRWCRHGYVRDKFGCKTCKCFKKF
Willaertia magna	wmagna_002042-T1	153	2	YES	OG0010050	MKLSPIFILLLLSTVTIFVLCNKESKIRRRKDCGPVCYIYCPYGNKLDKRGCPTCTCRKGPDDDYYDEGAEDVLDVRAENGLPLPYKHHPHEGPHCKKSKCPKRTGCVYQIDRNGCKVCVCKRCWPKSCVKWCKHGYVRDKFGCKTCKCFKKF
Willaertia magna	wmagna_002069-T1	96	1	YES	OG0010050	MKASFIIFALLLLSVLAVLVLSKENGGVLPHHHGVPSHCKRSKCPKRTGCAYDIDRKGCKVCVCKRCLPKPCIKWCKHGYIRDKFGCKTCKCFKKH
Willaertia magna	wmagna_002070-T1	96	1	YES	OG0010050	MKASFIIFALLLLSVLAVLVLSKENGGVLPHHHGVPSHCKRSKCPKRTGCAYDIDRKGCKVCVCKRCLPKPCIKWCKHGYIRDKFGCKTCKCFKKH
Willaertia magna	wmagna_002978-T1	148	2	YES	OG0014105	MKITVVVALTVLLVLTFLAVNVMSKKICPQFKCQRVCKYGYRKNIKGCKVCKCKPPPKDEDDKPKDDDDNTGNKKCKNKIVKCPKSRKRICLRKNGCKVCKCICKKLKCKRRCRIGFKKDRFGCKKCVCLKKKIKKIKKVKEDVNIEP
Willaertia magna	wmagna_003818-T1	96	2	YES	OG0010050	MKRYCVLFLFIALLCASLFILSSNVEGRRKKRHAVSHCRKPFLCPLRCKFGFKRNRYGCKLCKCIKCPNIQCRILCPFGFEKNRDGCDICQCKPEP
Willaertia magna	wmagna_004579-T1	107	2	YES	OG0009012	MKAVVILVLIAIVTFVLSESVFSSTECPLLKCPKNCDYGYKLDKRGCRTCECLGKPSVVFCPTLVPCTLKCKNGYKKAKSGCLLCECKKRGRKNRQYNRRRKCNQKY
Willaertia magna	wmagna_005090-T1	124	4	NO	OG0001192	MYCKYGFQKDNNGCEICKCNDKPVCKPVTCKMYCKYGFQKNQNGCEICKCNEKPVCTALLTCKMYCKYGFKKDKNGCEICQCNKKKQPTFCPSLLPCKLKCKCGFKKAKSGCLLCACKKKRYYY
Willaertia magna	wmagna_005428-T1	166	2	YES	OG0001192	MKRILSTVISFIFIIFLFNTHFNNNHKAASFIHCQTPQQQEEQQASSLIPPYGRPIPIQRCDPSLYLICNQICPNGISYGINKVTGCPFCKCHDNPNYPTCPPVTCLIYCEYGFEIDPVTRCEICKCRQQPNFCPSFAPCNLVCPFGYRRAPSGCLICLCNEDPLI
Willaertia magna	wmagna_007291-T1	123	1	YES	OG0009841	MKSIIVVALIAIIAFVMCQTVYSKECPLLKCKACDYGYKYKNGCRTCECCNYSKPCAIRCAYGLKVDRYGCQLCKCKPKPKSKPTFCPSLVACTLKCKKYKKAKSGCLLCACKKYRKNRQYRR
Willaertia magna	wmagna_007539-T1	201	2	NO	OG0001192	MPFKSQFISSTIAIALATLFSLSLLIISTNQQQNPYSYSQFNPPNYQPYYNHPYYNNPSQSQQYPPLPINTPLPPYACGQSMVCTENCPYGYKYEYNMYGCPVCKCISQQTPQNPPQAQPQQPQPQPTSPKGYAKCPAVMCEMYCENGFQTDPNSGCPICKCNDKPQKLQYLFCPSLLPCELNCPNGYQQAESGCLICICK
Willaertia magna	wmagna_009340-T1	170	1	YES	OG0010050	MKLLIFTLLLFCLIVVTMAAMPDDETIKKKGRCKPVRCRMYCKYGFKRNRKGCQICACNKKKKHYYNKKKKHYYGGSDSDDSYDVKKKQTNNEEDNEEVKEEGNKVLAVKHGGGDDYGYYEEPIGGFGGKHCRRSKCPKRTGCAYDIDRKGCKVCVCKRCLPKPCIRWLC
Willaertia magna	wmagna_012026-T1	148	2	YES	OG0014105	MKITVVVALTVLLVLTFLAVNVMSKKICPQFKCQRVCKYGYRKNIKGCKVCKCKPPPKDEDDKPKDDDDNTGNKKCKNKIVKCPKSRKRICLRKNGCKVCKCICKKLKCKRRCRIGFKKDRFGCKKCVCLKKKIKKIKKVKEDVNIEP
Willaertia magna	wmagna_012956-T1	191	1	YES	OG0014105	MKIKFGLFLLLITTFLAVVVVSNNSNSGYTLARRICPKIACSTYCKYGFKRDHRGCVTCECNRKPVSVTRDVDDASDTDQEDKPSRGKKGKGKGGKGGKGDDKPDDGEDDKPEKPKKPKKCPKVRVKCPKSKKRFCVKAKNGCKVCKCRCKKLFCKKKCKRGYKKDKYGCKKCHCLKKKKRKGKKGKKNQD
Willaertia magna	wmagna_012957-T1	166	2	YES	OG0014105	MKIKFAVVLLLISVFLAVIVLSGDFTSAKKKKCPKVLCKKYCKYGFAKNSKGCKICKCNKKPTNKQDDDDDNNGGKKPDKPDKPSDDNKPEKPKKPKCPKVKKIKCPKSKKRFCFKKKGCKVCKCKCRKLTCHKKCKHGFKKDKYGCKRCKCVKKKKKHHKKEDEN
Willaertia magna	wmagna_012962-T1	120	2	YES	OG0011610	MKIKFTIVTVLLVTLLVLAFLSLNTDAQRGRRRKCPPYMCALYCEHGYIRDRKGCPTCRCKKAREYRTVTLNNDNNGAAVLKYKPKRKKCYPVYCFRACKYGYKRDRHGCKTCTCLCEKY
Willaertia magna	wmagna_018089-T1	813	1	YES	OG0001630	MKALKPFVVLLLLSICLFILQTEGSRSNNSLLEIQVNTLLKLKQKLGDNWNPNKLLPLNIKRIVKRLKINVPKKCKRKETISKEILEKIKHLTKCKKEEKPKDTCPKVVTPKCNKGEKILVKRVGKCTKLVCFKTQKCSKKTCSKKCKLGYQVNKKGCATCKCIKPKPCPTLTKTVCPKGYESKKVLVGKCEIIRCEHSTKECPKYMSSFCPAGSSLKHKTFKLSNGLNCKIPYCKSVDQCPPIRKSCPEGFKSKSVYYDVKGRFCPNVVCKKEQVDTGKCPEYEVDCPKDGVYNVKFTNTKLKNGLTCKVPTCIKVNEKPTEDKPTEDKPTEEKPKEDKPVEEKPTEDKPVEDKPTEDKPTEDKPKEDKPVEEKPVEEKPTEEPPKNEEKTPEEKPKE…
