# Supplementary material for: Comparative single-cell genomics of two uncultivated Naegleria species harboring Legionella cobionts
Source: mSphere. 2025 Aug 27;10(9):e00352-25. doi: 10.1128/msphere.00352-25 (PMC12482156; doi:10.1128/msphere.00352-25)
Supplement: Table S4 — Legionella secretion systems and HipBST toxin-antitoxin system. [file msphere.00352-25-s0008.xlsx]

## Sheet: Dot_Icm
Table S4. Legionella secretion systems and HipBST toxin-antitoxin system
Dot/Icm Genes
	Dot/Icm Region 1								Dot/Icm Region 2																			Region 1 Genes	Region 2 Genes
Species	dotD	dotC	dotB	dotA	icmV	icmW	icmX		icmT	icmS	icmR	icmQ	icmP_dotM	icmO_dotL	icmN_dotK	icmM_dotJ	icmL_dotI	icmK_dotH	icmE_dotG	icmG_dotF	icmC_dotE	icmD_dotP	icmJ_dotN	icmB_dotO	icmF	icmH_dotU		Expected 7	Expected 17 (Max 18)
Candidatus_Legionella_polyplacis_GCF_002776555	No hit	No hit	No hit	No hit	No hit	No hit	No hit		No hit	No hit	No hit	No hit	No hit	No hit	No hit	No hit	No hit	No hit	No hit	No hit	No hit	No hit	No hit	No hit	No hit	No hit		0	0
Coxiella_burnetii_GCF_005280755	BLHCALIE_01607	BLHCALIE_01608	BLHCALIE_01609	BLHCALIE_01611	BLHCALIE_01612	BLHCALIE_01613	No hit		BLHCALIE_01605	BLHCALIE_01606	No hit	BLHCALIE_01598	BLHCALIE_01597	BLHCALIE_01596	BLHCALIE_01595	No hit	BLHCALIE_01593	BLHCALIE_01592	BLHCALIE_01591	BLHCALIE_01590	BLHCALIE_01589	BLHCALIE_01588	BLHCALIE_01587	BLHCALIE_01586	BLHCALIE_00311	BLHCALIE_00313		6	16
Fluoribacter_dumoffii_NY_23_GCF_000236165	LPPOCNBI_02774	LPPOCNBI_02775	LPPOCNBI_02776	LPPOCNBI_02778	LPPOCNBI_02779	LPPOCNBI_02780	LPPOCNBI_02781		LPPOCNBI_02551	LPPOCNBI_02550	No hit	LPPOCNBI_02548	LPPOCNBI_02547	LPPOCNBI_02546	LPPOCNBI_02545	LPPOCNBI_02544	LPPOCNBI_02543	LPPOCNBI_02542	LPPOCNBI_02541	LPPOCNBI_02540	LPPOCNBI_02539	LPPOCNBI_02538	LPPOCNBI_02537	LPPOCNBI_02536	LPPOCNBI_02711	LPPOCNBI_02710		7	17
Fluoribacter_gormanii_GCF_900156395	PKHEFLHM_00193	PKHEFLHM_00192	PKHEFLHM_00191	PKHEFLHM_00188	PKHEFLHM_00187	PKHEFLHM_00186	PKHEFLHM_00185		PKHEFLHM_01431	PKHEFLHM_01432	No hit	PKHEFLHM_01434	PKHEFLHM_01435	PKHEFLHM_01436	PKHEFLHM_01437	PKHEFLHM_01438	PKHEFLHM_01439	PKHEFLHM_01440	PKHEFLHM_01441	PKHEFLHM_01442	PKHEFLHM_01443	PKHEFLHM_01444	PKHEFLHM_01445	PKHEFLHM_01446	PKHEFLHM_01302	PKHEFLHM_01303		7	17
Gammaproteobacteria_bacterium_GCA_010030245	GLJJHGBA_01176	GLJJHGBA_01177	GLJJHGBA_01178	GLJJHGBA_01180	GLJJHGBA_00729	GLJJHGBA_00728	GLJJHGBA_00727		GLJJHGBA_00333	GLJJHGBA_00332	No hit	GLJJHGBA_01509	GLJJHGBA_01510	GLJJHGBA_01511	GLJJHGBA_01513	No hit	GLJJHGBA_01515	GLJJHGBA_01516	GLJJHGBA_00833	GLJJHGBA_00834	No hit	No hit	GLJJHGBA_01046	GLJJHGBA_01047	GLJJHGBA_01301	GLJJHGBA_01300		7	14
Gammaproteobacteria_bacterium_GCA_013289415	EJMPDLJN_01302	EJMPDLJN_01303	EJMPDLJN_01304	EJMPDLJN_01305	EJMPDLJN_01306	EJMPDLJN_01307	EJMPDLJN_01308		EJMPDLJN_00059	EJMPDLJN_00060	No hit	EJMPDLJN_00061	EJMPDLJN_00062	EJMPDLJN_00063	EJMPDLJN_00064	EJMPDLJN_00065	EJMPDLJN_00066	EJMPDLJN_00067	EJMPDLJN_00068	EJMPDLJN_00069	EJMPDLJN_00070	EJMPDLJN_00072	EJMPDLJN_00073	EJMPDLJN_00074	EJMPDLJN_00076	EJMPDLJN_00077		7	17
Gammaproteobacteria_bacterium_GCA_022600515	CEOPDFOI_01131	CEOPDFOI_01132	CEOPDFOI_01133	CEOPDFOI_01448	CEOPDFOI_01449	CEOPDFOI_01450	CEOPDFOI_01451		CEOPDFOI_00150	CEOPDFOI_00149	No hit	CEOPDFOI_00147	CEOPDFOI_00146	CEOPDFOI_01275	CEOPDFOI_01276	CEOPDFOI_01277	CEOPDFOI_01278	CEOPDFOI_01279	CEOPDFOI_01280	CEOPDFOI_01281	CEOPDFOI_01282	CEOPDFOI_01283	CEOPDFOI_01284	CEOPDFOI_01285	CEOPDFOI_01634	CEOPDFOI_01633		7	17
Gammaproteobacteria_bacterium_GCA_022600575	LKNDBENI_01112	LKNDBENI_01111	LKNDBENI_01110	LKNDBENI_01109	LKNDBENI_01108	LKNDBENI_01107	LKNDBENI_01106		LKNDBENI_01800	LKNDBENI_01801	No hit	LKNDBENI_01803	LKNDBENI_01804	LKNDBENI_01805	LKNDBENI_01806	LKNDBENI_01807	LKNDBENI_01808	LKNDBENI_01809	LKNDBENI_01810	LKNDBENI_01811	LKNDBENI_01812	LKNDBENI_01813	LKNDBENI_01814	LKNDBENI_01815	LKNDBENI_01651	LKNDBENI_01650		7	17
Gammaproteobacteria_bacterium_GCA_024742995	EFPJKDFE_01021	EFPJKDFE_01020	EFPJKDFE_01019	EFPJKDFE_01018	EFPJKDFE_01017	EFPJKDFE_01016	EFPJKDFE_01015		EFPJKDFE_01159	EFPJKDFE_01160	No hit	EFPJKDFE_01162	EFPJKDFE_01803	EFPJKDFE_01804	EFPJKDFE_01805	EFPJKDFE_01806	EFPJKDFE_01807	EFPJKDFE_01808	EFPJKDFE_01809	EFPJKDFE_01810	EFPJKDFE_01811	EFPJKDFE_01812	EFPJKDFE_01813	No hit	EFPJKDFE_01197	EFPJKDFE_01196		7	16
Gammaproteobacteria_bacterium_GCA_026399205	FIBJLJBH_00942	FIBJLJBH_00943	FIBJLJBH_00944	FIBJLJBH_00945	FIBJLJBH_00946	FIBJLJBH_00947	FIBJLJBH_00948		FIBJLJBH_00312	FIBJLJBH_00313	No hit	FIBJLJBH_00315	FIBJLJBH_00167	FIBJLJBH_00168	FIBJLJBH_00169	FIBJLJBH_00172	FIBJLJBH_00170	FIBJLJBH_00174	FIBJLJBH_00175	FIBJLJBH_00176	FIBJLJBH_00177	FIBJLJBH_00178	FIBJLJBH_00180	FIBJLJBH_00181	FIBJLJBH_00127	FIBJLJBH_00126		7	17
Gammaproteobacteria_bacterium_GCA_030147635	OGFIDBFA_01964	OGFIDBFA_01965	OGFIDBFA_01966	OGFIDBFA_01970	OGFIDBFA_01971	OGFIDBFA_01972	OGFIDBFA_01973		OGFIDBFA_00380	OGFIDBFA_00379	No hit	OGFIDBFA_00377	OGFIDBFA_00376	OGFIDBFA_00375	OGFIDBFA_00374	OGFIDBFA_00373	OGFIDBFA_00372	OGFIDBFA_00371	OGFIDBFA_00370	OGFIDBFA_00369	OGFIDBFA_00368	OGFIDBFA_00367	OGFIDBFA_00366	OGFIDBFA_00365	OGFIDBFA_00850	OGFIDBFA_00849		7	17
Gammaproteobacteria_bacterium_GCA_030147855	HCCEDHPO_01181	HCCEDHPO_01182	HCCEDHPO_01183	HCCEDHPO_01184	HCCEDHPO_01185	HCCEDHPO_01186	HCCEDHPO_01187		HCCEDHPO_01248	HCCEDHPO_01247	No hit	HCCEDHPO_01245	HCCEDHPO_01244	HCCEDHPO_01243	HCCEDHPO_01242	HCCEDHPO_01241	HCCEDHPO_01240	HCCEDHPO_01239	HCCEDHPO_01238	HCCEDHPO_01237	HCCEDHPO_01236	HCCEDHPO_01235	HCCEDHPO_01234	HCCEDHPO_01233	HCCEDHPO_01057	HCCEDHPO_01056		7	17
Gammaproteobacteria_bacterium_GCA_030427555	EFNOJBHG_01660	EFNOJBHG_01659	EFNOJBHG_01658	EFNOJBHG_01657	EFNOJBHG_01005	EFNOJBHG_01004	No hit		EFNOJBHG_01061	EFNOJBHG_01062	No hit	EFNOJBHG_01064	EFNOJBHG_00607	EFNOJBHG_00606	EFNOJBHG_00605	EFNOJBHG_00604	EFNOJBHG_00603	EFNOJBHG_00602	EFNOJBHG_00601	EFNOJBHG_00600	EFNOJBHG_00599	EFNOJBHG_00598	EFNOJBHG_00597	EFNOJBHG_00596	EFNOJBHG_00594	EFNOJBHG_00511		6	17
Gammaproteobacteria_bacterium_GCA_030428185	LBAAGLCF_00332	LBAAGLCF_00333	LBAAGLCF_00334	LBAAGLCF_00335	LBAAGLCF_00336	LBAAGLCF_00337	LBAAGLCF_00338		LBAAGLCF_01680	LBAAGLCF_01679	No hit	LBAAGLCF_01677	LBAAGLCF_01676	LBAAGLCF_01675	LBAAGLCF_01674	LBAAGLCF_01672	LBAAGLCF_01673	LBAAGLCF_01670	LBAAGLCF_01669	LBAAGLCF_01668	LBAAGLCF_01667	LBAAGLCF_01666	LBAAGLCF_01664	LBAAGLCF_01663	LBAAGLCF_01662	LBAAGLCF_01661		7	17
Legionella_adelaidensis_GCF_900637865	EGMNPJML_01513	EGMNPJML_01514	EGMNPJML_01515	EGMNPJML_01516	EGMNPJML_01517	EGMNPJML_01518	EGMNPJML_01519		EGMNPJML_00032	EGMNPJML_00031	No hit	EGMNPJML_00029	EGMNPJML_00028	No hit	No hit	No hit	EGMNPJML_00778	No hit	No hit	No hit	EGMNPJML_00420	No hit	No hit	No hit	No hit	No hit		7	6
Legionella_anisa_GCF_001467525	IHCLCDFC_01382	IHCLCDFC_01381	IHCLCDFC_01380	IHCLCDFC_01377	IHCLCDFC_01376	IHCLCDFC_01375	IHCLCDFC_01374		IHCLCDFC_01000	IHCLCDFC_00999	No hit	IHCLCDFC_00997	IHCLCDFC_00996	IHCLCDFC_00995	IHCLCDFC_00994	IHCLCDFC_00993	IHCLCDFC_00992	IHCLCDFC_00991	IHCLCDFC_00990	IHCLCDFC_00989	IHCLCDFC_00988	IHCLCDFC_03885	IHCLCDFC_00986	IHCLCDFC_00985	IHCLCDFC_00625	IHCLCDFC_00624		7	17
Legionella_antarctica_GCF_011764505	CEDGBKHE_03245	CEDGBKHE_03246	CEDGBKHE_03247	CEDGBKHE_03254	CEDGBKHE_03255	CEDGBKHE_03256	CEDGBKHE_03257		CEDGBKHE_00495	CEDGBKHE_00496	No hit	CEDGBKHE_00498	CEDGBKHE_00499	CEDGBKHE_00500	CEDGBKHE_00501	CEDGBKHE_00502	CEDGBKHE_00503	CEDGBKHE_00504	CEDGBKHE_00505	CEDGBKHE_00506	CEDGBKHE_00507	CEDGBKHE_00510	CEDGBKHE_00511	CEDGBKHE_00512	CEDGBKHE_00519	CEDGBKHE_00520		7	17
Legionella_beliardensis_GCF_900452395	JACHOIIF_02763	JACHOIIF_02764	JACHOIIF_02765	JACHOIIF_02768	JACHOIIF_02769	JACHOIIF_02770	JACHOIIF_02771		JACHOIIF_01037	JACHOIIF_01038	No hit	JACHOIIF_01040	JACHOIIF_01041	JACHOIIF_01042	JACHOIIF_01043	JACHOIIF_01044	JACHOIIF_01045	JACHOIIF_01046	JACHOIIF_01047	JACHOIIF_01048	JACHOIIF_01049	JACHOIIF_01050	JACHOIIF_01051	JACHOIIF_01052	JACHOIIF_01057	JACHOIIF_01058		7	17
Legionella_birminghamensis_GCF_900452515	JMJONPBF_00770	JMJONPBF_00769	JMJONPBF_00768	JMJONPBF_00767	JMJONPBF_00766	JMJONPBF_00765	JMJONPBF_00764		JMJONPBF_01153	JMJONPBF_01154	No hit	JMJONPBF_01156	JMJONPBF_01157	JMJONPBF_01158	JMJONPBF_01159	JMJONPBF_01160	JMJONPBF_01161	JMJONPBF_01162	JMJONPBF_01163	JMJONPBF_01164	JMJONPBF_01165	JMJONPBF_01166	JMJONPBF_01167	JMJONPBF_01168	JMJONPBF_01169	JMJONPBF_01170		7	17
Legionella_bononiensis_GCF_016786415	MEJHJIAE_03475	MEJHJIAE_03476	MEJHJIAE_03477	MEJHJIAE_03485	MEJHJIAE_03486	MEJHJIAE_03487	MEJHJIAE_03488		MEJHJIAE_03251	MEJHJIAE_03250	No hit	MEJHJIAE_03248	MEJHJIAE_03247	MEJHJIAE_03246	MEJHJIAE_03245	MEJHJIAE_03244	MEJHJIAE_03243	MEJHJIAE_03242	MEJHJIAE_03241	MEJHJIAE_03240	MEJHJIAE_03239	MEJHJIAE_03238	MEJHJIAE_03237	MEJHJIAE_03236	MEJHJIAE_03232	MEJHJIAE_03231		7	17
Legionella_bozemanae_GCF_001648595	OONJJJCL_00319	OONJJJCL_00318	OONJJJCL_00317	OONJJJCL_00314	OONJJJCL_00313	OONJJJCL_00312	OONJJJCL_00311		OONJJJCL_01286	OONJJJCL_01285	No hit	OONJJJCL_01283	OONJJJCL_01282	OONJJJCL_01281	OONJJJCL_01280	OONJJJCL_01279	OONJJJCL_01278	OONJJJCL_01277	OONJJJCL_01276	OONJJJCL_01275	OONJJJCL_01274	OONJJJCL_01273	OONJJJCL_01272	OONJJJCL_01271	OONJJJCL_00386	OONJJJCL_00387		7	17
Legionella_brunensis_GCF_001467025	MNFAHOPA_01010	MNFAHOPA_01009	MNFAHOPA_01008	MNFAHOPA_01005	MNFAHOPA_01004	MNFAHOPA_01003	MNFAHOPA_01002		MNFAHOPA_00872	MNFAHOPA_00871	No hit	MNFAHOPA_00869	MNFAHOPA_00868	MNFAHOPA_00867	MNFAHOPA_00866	MNFAHOPA_00865	MNFAHOPA_00864	MNFAHOPA_00863	MNFAHOPA_00862	MNFAHOPA_00861	MNFAHOPA_00860	MNFAHOPA_00859	MNFAHOPA_00858	MNFAHOPA_00857	MNFAHOPA_00848	MNFAHOPA_00847		7	17
Legionella_busanensis_GCF_900461525	FELKLPJO_03187	FELKLPJO_03188	FELKLPJO_03189	FELKLPJO_03190	FELKLPJO_03191	FELKLPJO_03192	FELKLPJO_03193		FELKLPJO_01254	FELKLPJO_01255	No hit	FELKLPJO_01257	FELKLPJO_01258	FELKLPJO_01259	FELKLPJO_01260	FELKLPJO_01261	FELKLPJO_01262	FELKLPJO_01263	FELKLPJO_01264	FELKLPJO_01265	FELKLPJO_01266	FELKLPJO_01267	FELKLPJO_01268	FELKLPJO_01269	FELKLPJO_01271	FELKLPJO_01272		7	17
Legionella_cardiaca_GCF_029026145	GEGPKJDP_02218	GEGPKJDP_02219	GEGPKJDP_02220	GEGPKJDP_02223	GEGPKJDP_02224	GEGPKJDP_02225	GEGPKJDP_02226		GEGPKJDP_00448	GEGPKJDP_00449	No hit	GEGPKJDP_00451	GEGPKJDP_00452	GEGPKJDP_00453	GEGPKJDP_00454	GEGPKJDP_00455	GEGPKJDP_00456	GEGPKJDP_00457	GEGPKJDP_00458	GEGPKJDP_00459	GEGPKJDP_00460	GEGPKJDP_00461	GEGPKJDP_00462	GEGPKJDP_00463	GEGPKJDP_00467	GEGPKJDP_00468		7	17
Legionellaceae_bacterium_GCA_002707695	No hit	No hit	No hit	MADONKIH_00037	MADONKIH_00038	MADONKIH_00039	No hit		No hit	No hit	No hit	No hit	No hit	No hit	No hit	No hit	MADONKIH_01020	MADONKIH_01019	MADONKIH_01018	MADONKIH_01017	MADONKIH_01016	MADONKIH_01015	MADONKIH_01014	MADONKIH_01013	MADONKIH_01008	No hit		3	9
Legionellaceae_bacterium_GCA_011087865	NGHKFPLJ_01431	NGHKFPLJ_01432	NGHKFPLJ_01433	NGHKFPLJ_01434	NGHKFPLJ_01435	NGHKFPLJ_01436	NGHKFPLJ_01437		NGHKFPLJ_01062	NGHKFPLJ_01063	No hit	NGHKFPLJ_01065	NGHKFPLJ_01066	NGHKFPLJ_01067	NGHKFPLJ_01068	NGHKFPLJ_01069	NGHKFPLJ_01070	NGHKFPLJ_01071	NGHKFPLJ_01072	NGHKFPLJ_01073	NGHKFPLJ_01074	NGHKFPLJ_01075	NGHKFPLJ_01076	NGHKFPLJ_01077	No hit	No hit		7	15
Legionellaceae_bacterium_GCA_018061965	DINGOKDN_00025	DINGOKDN_00024	DINGOKDN_00023	DINGOKDN_00022	DINGOKDN_00021	DINGOKDN_00020	DINGOKDN_00019		DINGOKDN_00169	DINGOKDN_00168	No hit	DINGOKDN_00166	DINGOKDN_01721	DINGOKDN_01722	DINGOKDN_01723	DINGOKDN_01724	DINGOKDN_01725	DINGOKDN_01726	DINGOKDN_01727	DINGOKDN_01728	DINGOKDN_01729	DINGOKDN_01730	DINGOKDN_01731	DINGOKDN_01732	DINGOKDN_01737	DINGOKDN_01738		7	17
Legionellaceae_bacterium_GCA_020831865	JILNDJLD_01474	JILNDJLD_01473	JILNDJLD_01472	JILNDJLD_01157	JILNDJLD_01156	JILNDJLD_01155	JILNDJLD_01154		JILNDJLD_01036	JILNDJLD_01037	No hit	JILNDJLD_01039	JILNDJLD_01040	JILNDJLD_01041	JILNDJLD_01666	JILNDJLD_01665	JILNDJLD_01664	JILNDJLD_01662	JILNDJLD_01661	JILNDJLD_01660	JILNDJLD_01659	JILNDJLD_01042	JILNDJLD_01657	JILNDJLD_01656	JILNDJLD_01361	JILNDJLD_01362		7	17
Legionellaceae_bacterium_GCA_023266075	No hit	ODJCIEIF_00907	ODJCIEIF_00906	ODJCIEIF_00905	ODJCIEIF_00120	ODJCIEIF_00121	No hit		ODJCIEIF_01242	ODJCIEIF_01243	No hit	ODJCIEIF_01245	ODJCIEIF_01246	ODJCIEIF_01247	ODJCIEIF_01248	ODJCIEIF_01249	ODJCIEIF_01250	ODJCIEIF_01251	ODJCIEIF_00938	ODJCIEIF_00937	ODJCIEIF_00936	ODJCIEIF_00935	ODJCIEIF_00934	ODJCIEIF_00933	ODJCIEIF_01273	ODJCIEIF_01274		5	17
Legionellaceae_bacterium_GCA_027449525	LFEECGCN_00784	LFEECGCN_00783	LFEECGCN_01045	LFEECGCN_01044	LFEECGCN_00437	LFEECGCN_00438	LFEECGCN_00439		LFEECGCN_00574	LFEECGCN_00573	No hit	LFEECGCN_00571	LFEECGCN_00674	LFEECGCN_00673	LFEECGCN_00672	LFEECGCN_00671	LFEECGCN_00670	LFEECGCN_00669	No hit	LFEECGCN_00978	LFEECGCN_00977	LFEECGCN_00976	LFEECGCN_00975	LFEECGCN_00737	LFEECGCN_00226	LFEECGCN_00225		7	16
Legionellaceae_bacterium_GCA_029210085	GMGHLEMB_01373	GMGHLEMB_01372	GMGHLEMB_01371	GMGHLEMB_01368	GMGHLEMB_01367	GMGHLEMB_01366	GMGHLEMB_01365		GMGHLEMB_00157	GMGHLEMB_00158	No hit	GMGHLEMB_00160	GMGHLEMB_00161	GMGHLEMB_00162	GMGHLEMB_00163	GMGHLEMB_00164	GMGHLEMB_00165	GMGHLEMB_00166	GMGHLEMB_00167	GMGHLEMB_00168	GMGHLEMB_00169	GMGHLEMB_01450	GMGHLEMB_01449	GMGHLEMB_01448	GMGHLEMB_01452	GMGHLEMB_01453		7	17
Legionellaceae_bacterium_GCA_029210265	AHKCGDOP_00702	AHKCGDOP_00701	AHKCGDOP_00700	AHKCGDOP_00699	AHKCGDOP_00698	AHKCGDOP_00697	AHKCGDOP_00696		AHKCGDOP_00896	AHKCGDOP_00897	No hit	AHKCGDOP_00899	AHKCGDOP_00900	AHKCGDOP_00901	AHKCGDOP_00902	AHKCGDOP_00903	AHKCGDOP_00904	AHKCGDOP_00905	AHKCGDOP_00906	AHKCGDOP_00907	AHKCGDOP_00908	AHKCGDOP_00909	AHKCGDOP_00910	AHKCGDOP_00911	AHKCGDOP_00940	AHKCGDOP_00941		7	17
Legionellaceae_bacterium_GCA_029212465	KKFKIHOH_00621	KKFKIHOH_00622	KKFKIHOH_00623	KKFKIHOH_00624	KKFKIHOH_00625	KKFKIHOH_00626	KKFKIHOH_00627		KKFKIHOH_00453	KKFKIHOH_00454	No hit	KKFKIHOH_00456	KKFKIHOH_00457	KKFKIHOH_00458	KKFKIHOH_00459	KKFKIHOH_00460	KKFKIHOH_00461	KKFKIHOH_00462	KKFKIHOH_00463	KKFKIHOH_00464	KKFKIHOH_00873	KKFKIHOH_00774	KKFKIHOH_00773	KKFKIHOH_00772	KKFKIHOH_00391	KKFKIHOH_00390		7	17
Legionellaceae_bacterium_GCA_029212505	DINDBHDB_00406	DINDBHDB_00405	DINDBHDB_00404	DINDBHDB_00403	DINDBHDB_00402	DINDBHDB_00401	DINDBHDB_00400		DINDBHDB_01130	DINDBHDB_01131	No hit	DINDBHDB_01133	DINDBHDB_01134	DINDBHDB_01135	DINDBHDB_01136	DINDBHDB_01137	DINDBHDB_01138	DINDBHDB_01139	DINDBHDB_01140	DINDBHDB_01141	DINDBHDB_01142	DINDBHDB_01143	DINDBHDB_01144	DINDBHDB_01145	DINDBHDB_01172	DINDBHDB_01173		7	17
Legionellaceae_bacterium_GCA_029213075	MMKBBNPG_02015	MMKBBNPG_02016	MMKBBNPG_02017	MMKBBNPG_02018	MMKBBNPG_02019	MMKBBNPG_02020	MMKBBNPG_02021		MMKBBNPG_02178	MMKBBNPG_02179	No hit	MMKBBNPG_02181	MMKBBNPG_00791	MMKBBNPG_00790	MMKBBNPG_00789	MMKBBNPG_00788	MMKBBNPG_00787	MMKBBNPG_00786	MMKBBNPG_00785	MMKBBNPG_00784	MMKBBNPG_00783	MMKBBNPG_00782	MMKBBNPG_00781	MMKBBNPG_00780	MMKBBNPG_01616	MMKBBNPG_01617		7	17
Legionellaceae_bacterium_GCA_030148065	LOCJEEML_01334	LOCJEEML_01335	LOCJEEML_01336	LOCJEEML_01337	LOCJEEML_01338	LOCJEEML_01339	LOCJEEML_01340		LOCJEEML_02104	LOCJEEML_02105	No hit	LOCJEEML_02107	LOCJEEML_02108	LOCJEEML_02109	LOCJEEML_02110	LOCJEEML_02111	LOCJEEML_02113	LOCJEEML_02114	LOCJEEML_01353	LOCJEEML_01352	LOCJEEML_01351	LOCJEEML_01350	LOCJEEML_01348	LOCJEEML_01347	LOCJEEML_01577	LOCJEEML_01576		7	17
Legionellaceae_bacterium_GCA_030157565	NAFCIJED_01612	NAFCIJED_01613	NAFCIJED_01614	NAFCIJED_01556	NAFCIJED_01637	NAFCIJED_01638	NAFCIJED_01639		NAFCIJED_00465	NAFCIJED_00464	No hit	NAFCIJED_00462	NAFCIJED_00461	NAFCIJED_00460	NAFCIJED_00459	NAFCIJED_00458	NAFCIJED_00457	NAFCIJED_00456	NAFCIJED_00455	NAFCIJED_00454	NAFCIJED_00453	NAFCIJED_00452	NAFCIJED_00451	NAFCIJED_01814	NAFCIJED_01492	NAFCIJED_01493		7	17
Legionellaceae_bacterium_GCA_030157805	HIGHMOKC_00153	HIGHMOKC_00154	HIGHMOKC_00155	HIGHMOKC_00898	HIGHMOKC_00897	HIGHMOKC_00896	HIGHMOKC_00895		HIGHMOKC_00127	HIGHMOKC_00126	No hit	HIGHMOKC_00124	HIGHMOKC_00122	HIGHMOKC_00121	HIGHMOKC_00120	HIGHMOKC_00118	HIGHMOKC_00117	HIGHMOKC_00116	HIGHMOKC_00115	HIGHMOKC_00114	HIGHMOKC_00113	HIGHMOKC_00111	HIGHMOKC_00110	HIGHMOKC_00109	HIGHMOKC_00107	HIGHMOKC_00106		7	17
Legionellaceae_bacterium_GCA_030695645	LNAAEIJL_00539	LNAAEIJL_00540	LNAAEIJL_00541	LNAAEIJL_00542	LNAAEIJL_00543	LNAAEIJL_00544	LNAAEIJL_00545		LNAAEIJL_01055	LNAAEIJL_01056	No hit	LNAAEIJL_01058	LNAAEIJL_01059	LNAAEIJL_01060	LNAAEIJL_01061	LNAAEIJL_01062	LNAAEIJL_01063	LNAAEIJL_01064	LNAAEIJL_01065	LNAAEIJL_01066	LNAAEIJL_01067	LNAAEIJL_01068	LNAAEIJL_01069	LNAAEIJL_01070	LNAAEIJL_00433	LNAAEIJL_00432		7	17
Legionellaceae_bacterium_GCA_030696305	DHNLKPKJ_00067	DHNLKPKJ_00066	DHNLKPKJ_00065	DHNLKPKJ_00064	DHNLKPKJ_00063	DHNLKPKJ_00062	DHNLKPKJ_00061		DHNLKPKJ_02306	DHNLKPKJ_02307	No hit	DHNLKPKJ_02309	DHNLKPKJ_01020	DHNLKPKJ_01019	DHNLKPKJ_01018	DHNLKPKJ_01017	DHNLKPKJ_01016	DHNLKPKJ_01015	DHNLKPKJ_01014	DHNLKPKJ_01013	DHNLKPKJ_01012	DHNLKPKJ_01011	DHNLKPKJ_01010	DHNLKPKJ_01009	DHNLKPKJ_00587	DHNLKPKJ_00586		7	17
Legionellaceae_bacterium_GCA_030696465	BDHLLEJE_00237	BDHLLEJE_00236	BDHLLEJE_00235	No hit	BDHLLEJE_00338	BDHLLEJE_00337	BDHLLEJE_00336		BDHLLEJE_00768	BDHLLEJE_00767	No hit	BDHLLEJE_00765	BDHLLEJE_01050	BDHLLEJE_01049	BDHLLEJE_00903	BDHLLEJE_00904	BDHLLEJE_00905	BDHLLEJE_00906	BDHLLEJE_00300	BDHLLEJE_00299	BDHLLEJE_00298	BDHLLEJE_00297	BDHLLEJE_00294	BDHLLEJE_01111	BDHLLEJE_00589	BDHLLEJE_00588		6	17
Legionellaceae_bacterium_GCA_947470005	PEMDABPD_00109	PEMDABPD_00110	No hit	No hit	PEMDABPD_00822	PEMDABPD_00824	PEMDABPD_00825		No hit	PEMDABPD_00321	No hit	PEMDABPD_00319	PEMDABPD_00318	PEMDABPD_00317	No hit	No hit	PEMDABPD_01144	PEMDABPD_01143	PEMDABPD_01142	No hit	PEMDABPD_00068	No hit	No hit	PEMDABPD_01218	No hit	PEMDABPD_01418		5	10
Legionellaceae_bacterium_GCA_947473535	No hit	NFCFKKNB_00789	NFCFKKNB_00790	NFCFKKNB_00793	No hit	NFCFKKNB_00253	NFCFKKNB_00252		No hit	No hit	No hit	No hit	NFCFKKNB_00197	NFCFKKNB_00198	NFCFKKNB_00200	NFCFKKNB_00201	NFCFKKNB_00202	NFCFKKNB_00209	NFCFKKNB_00208	NFCFKKNB_00207	NFCFKKNB_00206	NFCFKKNB_00205	NFCFKKNB_00204	No hit	No hit	NFCFKKNB_00173		5	12
Legionellaceae_bacterium_GCA_947474165	NLMECGBC_01098	NLMECGBC_01097	NLMECGBC_01096	NLMECGBC_01094	NLMECGBC_01093	NLMECGBC_01092	NLMECGBC_01091		NLMECGBC_00473	NLMECGBC_00472	No hit	NLMECGBC_00470	NLMECGBC_00469	NLMECGBC_00468	NLMECGBC_00467	NLMECGBC_00466	NLMECGBC_00465	NLMECGBC_00464	NLMECGBC_00463	NLMECGBC_00462	NLMECGBC_00461	NLMECGBC_00460	NLMECGBC_00459	NLMECGBC_00458	NLMECGBC_00457	NLMECGBC_00456		7	17
Legionellaceae_bacterium_GCA_947476305	NCOGBFAL_00971	NCOGBFAL_00972	NCOGBFAL_00973	NCOGBFAL_01623	NCOGBFAL_01622	NCOGBFAL_01621	NCOGBFAL_01620		NCOGBFAL_01321	NCOGBFAL_01320	No hit	NCOGBFAL_01318	NCOGBFAL_01317	NCOGBFAL_01316	NCOGBFAL_01315	NCOGBFAL_01314	NCOGBFAL_01313	NCOGBFAL_01312	NCOGBFAL_01311	NCOGBFAL_01310	NCOGBFAL_01309	NCOGBFAL_00517	NCOGBFAL_00515	NCOGBFAL_00514	NCOGBFAL_00512	NCOGBFAL_00511		7	17
Legionellaceae_bacterium_GCA_947477015	EKOHGNKA_00143	EKOHGNKA_00142	EKOHGNKA_00141	EKOHGNKA_00140	EKOHGNKA_00139	EKOHGNKA_00138	EKOHGNKA_00137		EKOHGNKA_00935	EKOHGNKA_00936	No hit	EKOHGNKA_00938	EKOHGNKA_01137	EKOHGNKA_01138	EKOHGNKA_01139	EKOHGNKA_01140	EKOHGNKA_01141	EKOHGNKA_01142	EKOHGNKA_01143	EKOHGNKA_01144	EKOHGNKA_01145	EKOHGNKA_01146	EKOHGNKA_01147	EKOHGNKA_01148	EKOHGNKA_01150	EKOHGNKA_01151		7	17
Legionellaceae_bacterium_GCA_947504795	AHOLBDDE_00568	AHOLBDDE_00567	AHOLBDDE_00566	AHOLBDDE_00565	AHOLBDDE_00564	AHOLBDDE_00563	AHOLBDDE_00562		AHOLBDDE_01301	AHOLBDDE_01300	No hit	AHOLBDDE_01483	AHOLBDDE_01482	AHOLBDDE_00430	AHOLBDDE_00431	AHOLBDDE_00432	AHOLBDDE_00433	No hit	AHOLBDDE_00947	AHOLBDDE_00948	AHOLBDDE_00949	AHOLBDDE_00950	AHOLBDDE_00951	AHOLBDDE_00952	AHOLBDDE_00166	AHOLBDDE_00165		7	16
Legionellaceae_bacterium_GCA_947504875	JDFKGMLP_01720	JDFKGMLP_01719	JDFKGMLP_01718	JDFKGMLP_01717	JDFKGMLP_01716	JDFKGMLP_01715	JDFKGMLP_01714		JDFKGMLP_01791	JDFKGMLP_01792	No hit	JDFKGMLP_01794	JDFKGMLP_01795	JDFKGMLP_01796	JDFKGMLP_02650	JDFKGMLP_02651	JDFKGMLP_02652	JDFKGMLP_02653	JDFKGMLP_01950	JDFKGMLP_01951	JDFKGMLP_01952	JDFKGMLP_01953	JDFKGMLP_01954	JDFKGMLP_01955	JDFKGMLP_00143	JDFKGMLP_00142		7	17
Legionellaceae_bacterium_GCA_947505025	EBGGBCNB_00404	EBGGBCNB_00405	EBGGBCNB_00406	EBGGBCNB_00407	EBGGBCNB_00408	EBGGBCNB_00409	EBGGBCNB_00410		EBGGBCNB_00877	EBGGBCNB_00876	No hit	No hit	EBGGBCNB_00811	EBGGBCNB_00809	EBGGBCNB_00878	EBGGBCNB_00879	EBGGBCNB_00880	EBGGBCNB_00881	EBGGBCNB_00882	EBGGBCNB_00883	EBGGBCNB_00884	EBGGBCNB_00885	EBGGBCNB_00886	EBGGBCNB_00126	EBGGBCNB_00171	EBGGBCNB_00172		7	16
Legionellaceae_bacterium_UBA2794_GCA_002352055	KJOIIDGP_02725	KJOIIDGP_02724	KJOIIDGP_02723	KJOIIDGP_01593	KJOIIDGP_01594	KJOIIDGP_01595	KJOIIDGP_01596		KJOIIDGP_03171	KJOIIDGP_03170	No hit	KJOIIDGP_03168	KJOIIDGP_03167	KJOIIDGP_03166	KJOIIDGP_03165	KJOIIDGP_03164	KJOIIDGP_03163	KJOIIDGP_03162	KJOIIDGP_03161	KJOIIDGP_03160	KJOIIDGP_03159	KJOIIDGP_03158	KJOIIDGP_03157	KJOIIDGP_03156	KJOIIDGP_03154	KJOIIDGP_03153		7	17
Legionellaceae_bacterium_UBA6148_GCA_002423125	DKAHLAEN_00630	DKAHLAEN_00629	DKAHLAEN_00628	DKAHLAEN_00765	DKAHLAEN_00764	DKAHLAEN_00763	DKAHLAEN_00762		DKAHLAEN_00403	DKAHLAEN_00404	No hit	DKAHLAEN_00406	DKAHLAEN_00407	DKAHLAEN_00408	DKAHLAEN_01301	DKAHLAEN_01300	DKAHLAEN_01299	DKAHLAEN_01298	DKAHLAEN_01297	DKAHLAEN_01296	DKAHLAEN_01295	DKAHLAEN_01291	DKAHLAEN_01293	DKAHLAEN_01292	DKAHLAEN_01420	DKAHLAEN_01419		7	17
Legionella_cherrii_GCF_900635815	HBPBMOJM_00242	HBPBMOJM_00243	HBPBMOJM_00244	HBPBMOJM_00247	HBPBMOJM_00248	HBPBMOJM_00249	HBPBMOJM_00250		HBPBMOJM_00038	HBPBMOJM_00037	No hit	HBPBMOJM_00035	HBPBMOJM_00034	HBPBMOJM_00033	HBPBMOJM_00032	HBPBMOJM_00031	HBPBMOJM_00030	HBPBMOJM_00029	HBPBMOJM_00028	HBPBMOJM_00027	HBPBMOJM_00026	HBPBMOJM_00025	HBPBMOJM_00024	HBPBMOJM_00023	HBPBMOJM_00177	HBPBMOJM_00176		7	17
Legionella_cincinnatiensis_GCF_900452415	ILKAGGEM_00427	ILKAGGEM_00426	ILKAGGEM_00425	ILKAGGEM_00422	ILKAGGEM_00420	ILKAGGEM_00419	ILKAGGEM_00418		ILKAGGEM_02908	ILKAGGEM_02907	No hit	ILKAGGEM_02905	ILKAGGEM_02904	ILKAGGEM_02903	ILKAGGEM_02902	ILKAGGEM_02901	ILKAGGEM_02900	ILKAGGEM_02899	ILKAGGEM_02898	ILKAGGEM_02897	ILKAGGEM_02896	ILKAGGEM_02895	ILKAGGEM_02894	ILKAGGEM_02893	ILKAGGEM_03112	ILKAGGEM_03111		7	17
Legionella_clemsonensis_GCF_002240035	AGLCOENM_00543	AGLCOENM_00542	AGLCOENM_00541	AGLCOENM_00538	AGLCOENM_00537	AGLCOENM_00536	AGLCOENM_00535		AGLCOENM_00698	AGLCOENM_00699	No hit	AGLCOENM_00701	AGLCOENM_00702	AGLCOENM_00703	AGLCOENM_00704	AGLCOENM_00705	AGLCOENM_00706	AGLCOENM_00707	AGLCOENM_00708	AGLCOENM_00709	AGLCOENM_00710	AGLCOENM_00711	AGLCOENM_00713	AGLCOENM_00714	AGLCOENM_00718	AGLCOENM_00719		7	17
Legionella_donaldsonii_GCF_900452385	ELAHBAHN_00801	ELAHBAHN_00800	ELAHBAHN_00799	ELAHBAHN_00797	ELAHBAHN_00796	ELAHBAHN_00795	ELAHBAHN_00794		ELAHBAHN_02489	ELAHBAHN_02488	No hit	ELAHBAHN_02486	ELAHBAHN_02485	ELAHBAHN_02484	ELAHBAHN_02483	ELAHBAHN_02482	ELAHBAHN_02481	ELAHBAHN_02480	ELAHBAHN_02479	ELAHBAHN_02478	ELAHBAHN_02477	ELAHBAHN_02476	ELAHBAHN_02475	ELAHBAHN_02474	ELAHBAHN_00989	ELAHBAHN_00990		7	17
Legionella_drancourtii_LLAP12_GCF_000162755	JHBGNBPJ_02864	JHBGNBPJ_02865	JHBGNBPJ_02866	JHBGNBPJ_02873	JHBGNBPJ_02874	JHBGNBPJ_02875	JHBGNBPJ_02876		JHBGNBPJ_03132	JHBGNBPJ_03133	No hit	JHBGNBPJ_03135	JHBGNBPJ_03136	JHBGNBPJ_03137	JHBGNBPJ_03138	JHBGNBPJ_03139	JHBGNBPJ_03140	JHBGNBPJ_03141	JHBGNBPJ_03142	JHBGNBPJ_03144	JHBGNBPJ_03145	JHBGNBPJ_03146	JHBGNBPJ_03147	JHBGNBPJ_03148	JHBGNBPJ_02789	JHBGNBPJ_02788		7	17
Legionella_drozanskii_LLAP_1_GCF_001467585	HMOHPDGI_01050	HMOHPDGI_01049	HMOHPDGI_01048	HMOHPDGI_01043	HMOHPDGI_01042	HMOHPDGI_01041	HMOHPDGI_01040		HMOHPDGI_02319	HMOHPDGI_02318	No hit	HMOHPDGI_02316	HMOHPDGI_02315	HMOHPDGI_02314	HMOHPDGI_02313	HMOHPDGI_02312	HMOHPDGI_02311	HMOHPDGI_02310	HMOHPDGI_02309	HMOHPDGI_02308	HMOHPDGI_02307	HMOHPDGI_02306	HMOHPDGI_02305	HMOHPDGI_02304	HMOHPDGI_02303	HMOHPDGI_02302		7	17
Legionella_erythra_GCF_001467615	ADNHEJFI_00625	ADNHEJFI_00626	ADNHEJFI_00627	ADNHEJFI_00628	ADNHEJFI_00629	ADNHEJFI_00630	ADNHEJFI_00631		ADNHEJFI_00497	ADNHEJFI_00496	No hit	ADNHEJFI_00494	ADNHEJFI_00493	ADNHEJFI_00492	ADNHEJFI_00491	ADNHEJFI_00489	ADNHEJFI_00488	ADNHEJFI_00487	ADNHEJFI_00486	ADNHEJFI_00485	ADNHEJFI_00484	ADNHEJFI_00483	ADNHEJFI_00482	ADNHEJFI_00481	ADNHEJFI_00478	ADNHEJFI_00477		7	17
Legionella_fairfieldensis_ATCC_49588_GCF_000621525	AIAMNMPC_01999	AIAMNMPC_01998	AIAMNMPC_01997	AIAMNMPC_01994	AIAMNMPC_01993	AIAMNMPC_01992	AIAMNMPC_01991		AIAMNMPC_00936	AIAMNMPC_00935	No hit	AIAMNMPC_00933	AIAMNMPC_00932	AIAMNMPC_00931	AIAMNMPC_00930	AIAMNMPC_00929	AIAMNMPC_00928	AIAMNMPC_00927	AIAMNMPC_00926	AIAMNMPC_00925	AIAMNMPC_00924	AIAMNMPC_00923	AIAMNMPC_00922	AIAMNMPC_00921	AIAMNMPC_00916	AIAMNMPC_00915		7	17
Legionella_fallonii_LLAP_10_GCF_000953135	MJNPDBHB_00366	MJNPDBHB_00365	MJNPDBHB_00364	MJNPDBHB_00348	MJNPDBHB_00347	MJNPDBHB_00346	MJNPDBHB_00345		MJNPDBHB_02483	MJNPDBHB_02482	No hit	MJNPDBHB_02480	MJNPDBHB_02479	MJNPDBHB_02478	MJNPDBHB_02477	MJNPDBHB_02476	MJNPDBHB_02475	MJNPDBHB_02474	MJNPDBHB_02473	MJNPDBHB_02472	MJNPDBHB_02471	MJNPDBHB_02469	MJNPDBHB_02468	MJNPDBHB_02467	MJNPDBHB_02466	MJNPDBHB_02465		7	17
Legionella_feeleii_GCF_001467625	FMOPFKIA_02746	FMOPFKIA_02747	FMOPFKIA_02748	FMOPFKIA_02750	FMOPFKIA_02751	FMOPFKIA_02752	FMOPFKIA_02753		FMOPFKIA_02355	FMOPFKIA_02354	No hit	FMOPFKIA_02352	FMOPFKIA_02351	FMOPFKIA_02350	FMOPFKIA_02349	FMOPFKIA_02348	FMOPFKIA_02347	FMOPFKIA_02346	FMOPFKIA_02345	FMOPFKIA_02344	FMOPFKIA_02343	FMOPFKIA_02342	FMOPFKIA_02341	FMOPFKIA_02340	FMOPFKIA_02171	FMOPFKIA_02170		7	17
Legionella_geestiana_GCF_004571195	EJFDGNMG_01484	EJFDGNMG_01483	EJFDGNMG_01482	EJFDGNMG_01480	EJFDGNMG_01479	EJFDGNMG_01478	EJFDGNMG_01477		EJFDGNMG_01608	EJFDGNMG_01609	No hit	EJFDGNMG_01612	EJFDGNMG_01613	EJFDGNMG_01614	EJFDGNMG_01615	EJFDGNMG_01616	EJFDGNMG_01617	EJFDGNMG_01618	EJFDGNMG_01619	EJFDGNMG_01620	EJFDGNMG_01621	EJFDGNMG_01622	EJFDGNMG_01623	EJFDGNMG_01624	EJFDGNMG_01632	EJFDGNMG_01633		7	17
Legionella_genomosp_1_GCA_945862275	EEMFCKDB_00908	EEMFCKDB_00907	EEMFCKDB_00906	EEMFCKDB_00848	EEMFCKDB_01282	EEMFCKDB_01281	EEMFCKDB_01280		EEMFCKDB_00928	EEMFCKDB_00929	No hit	EEMFCKDB_00931	EEMFCKDB_00932	No hit	No hit	No hit	EEMFCKDB_00143	No hit	No hit	No hit	EEMFCKDB_01109	EEMFCKDB_01110	EEMFCKDB_01111	No hit	No hit	EEMFCKDB_00916		7	9
Legionella_genomosp_1_GCA_945862405	LGIAALFL_00899	LGIAALFL_00898	LGIAALFL_00496	No hit	LGIAALFL_02249	LGIAALFL_02248	LGIAALFL_02247		LGIAALFL_02103	LGIAALFL_02102	No hit	LGIAALFL_02100	LGIAALFL_00897	LGIAALFL_00896	LGIAALFL_00895	LGIAALFL_00894	LGIAALFL_00893	LGIAALFL_00892	LGIAALFL_00891	LGIAALFL_00890	LGIAALFL_00889	LGIAALFL_00888	LGIAALFL_00887	LGIAALFL_00886	LGIAALFL_00136	LGIAALFL_00135		6	17
Legionella_genomosp_1_GCA_945865355	HGOHGCIC_00404	HGOHGCIC_00405	HGOHGCIC_00406	HGOHGCIC_00407	HGOHGCIC_00408	HGOHGCIC_00409	HGOHGCIC_00410		HGOHGCIC_00002	HGOHGCIC_00001	No hit	HGOHGCIC_02116	HGOHGCIC_02117	HGOHGCIC_01816	HGOHGCIC_01817	HGOHGCIC_01818	HGOHGCIC_01819	HGOHGCIC_01820	HGOHGCIC_01610	HGOHGCIC_01609	HGOHGCIC_01608	HGOHGCIC_01607	HGOHGCIC_01606	No hit	HGOHGCIC_01691	HGOHGCIC_01692		7	16
Legionella_genomosp_1_GCA_945867185	EMIEIHHE_00628	EMIEIHHE_01121	EMIEIHHE_01120	EMIEIHHE_00684	EMIEIHHE_00683	EMIEIHHE_00682	EMIEIHHE_00681		EMIEIHHE_01252	EMIEIHHE_01251	No hit	EMIEIHHE_01249	EMIEIHHE_01248	No hit	No hit	No hit	No hit	No hit	No hit	No hit	EMIEIHHE_01308	No hit	No hit	EMIEIHHE_00935	EMIEIHHE_00936	No hit		7	7
Legionella_genomosp_1_GCA_945878715	KJEPMBFL_01216	KJEPMBFL_01215	KJEPMBFL_01214	KJEPMBFL_00123	KJEPMBFL_00122	KJEPMBFL_00121	No hit		No hit	KJEPMBFL_01217	No hit	No hit	KJEPMBFL_01218	KJEPMBFL_01219	No hit	No hit	KJEPMBFL_00938	KJEPMBFL_00936	KJEPMBFL_00935	KJEPMBFL_00934	KJEPMBFL_00933	KJEPMBFL_00932	KJEPMBFL_00931	KJEPMBFL_00930	No hit	No hit		6	11
Legionella_genomosp_1_GCA_945878975	EGBGDFLO_00092	EGBGDFLO_00093	EGBGDFLO_00094	EGBGDFLO_00095	EGBGDFLO_00096	EGBGDFLO_00097	EGBGDFLO_00098		EGBGDFLO_01101	EGBGDFLO_01100	No hit	EGBGDFLO_01098	EGBGDFLO_00512	EGBGDFLO_00511	EGBGDFLO_00510	EGBGDFLO_00509	EGBGDFLO_00508	EGBGDFLO_00507	EGBGDFLO_00506	EGBGDFLO_00505	EGBGDFLO_00504	EGBGDFLO_00503	EGBGDFLO_00502	EGBGDFLO_00501	EGBGDFLO_00496	EGBGDFLO_00495		7	17
Legionella_genomosp_1_GCA_945889365	No hit	No hit	PIMFHFKG_01174	No hit	PIMFHFKG_00505	PIMFHFKG_00506	PIMFHFKG_00507		PIMFHFKG_01214	PIMFHFKG_01215	No hit	PIMFHFKG_01261	PIMFHFKG_01262	PIMFHFKG_01263	No hit	No hit	PIMFHFKG_01175	No hit	No hit	No hit	No hit	No hit	No hit	PIMFHFKG_01264	PIMFHFKG_01265	No hit		4	8
Legionella_genomosp_1_GCA_945901145	PAAFBMAI_00446	No hit	No hit	No hit	PAAFBMAI_00237	PAAFBMAI_00236	PAAFBMAI_00235		PAAFBMAI_01208	PAAFBMAI_01209	No hit	PAAFBMAI_01211	PAAFBMAI_01212	PAAFBMAI_01011	PAAFBMAI_01012	PAAFBMAI_01013	PAAFBMAI_01014	PAAFBMAI_01015	PAAFBMAI_01243	PAAFBMAI_01244	PAAFBMAI_01245	PAAFBMAI_01016	PAAFBMAI_01017	PAAFBMAI_01018	PAAFBMAI_00140	PAAFBMAI_00141		4	17
Legionella_genomosp_1_GCA_945901965	HIEHMAOP_01195	HIEHMAOP_01194	HIEHMAOP_01193	HIEHMAOP_01192	HIEHMAOP_01191	No hit	No hit		HIEHMAOP_00731	HIEHMAOP_00732	No hit	HIEHMAOP_00734	HIEHMAOP_00735	HIEHMAOP_00736	HIEHMAOP_00737	HIEHMAOP_00738	HIEHMAOP_00739	HIEHMAOP_00740	HIEHMAOP_00507	HIEHMAOP_00508	HIEHMAOP_00509	HIEHMAOP_00510	HIEHMAOP_00511	HIEHMAOP_00512	HIEHMAOP_01170	HIEHMAOP_01169		5	17
Legionella_gratiana_GCF_001467695	KPEOKAKA_00691	KPEOKAKA_00692	KPEOKAKA_00693	KPEOKAKA_00696	KPEOKAKA_00697	KPEOKAKA_00698	KPEOKAKA_00699		KPEOKAKA_02753	KPEOKAKA_02754	No hit	KPEOKAKA_02756	KPEOKAKA_02757	KPEOKAKA_02758	KPEOKAKA_02759	KPEOKAKA_02760	KPEOKAKA_02761	KPEOKAKA_02762	KPEOKAKA_02763	KPEOKAKA_02764	KPEOKAKA_02765	KPEOKAKA_02567	KPEOKAKA_02767	KPEOKAKA_02768	KPEOKAKA_00618	KPEOKAKA_00617		7	17
Legionella_gresilensis_GCF_900639865	GNJLEJOI_02433	GNJLEJOI_02432	GNJLEJOI_02431	GNJLEJOI_02430	GNJLEJOI_02429	GNJLEJOI_02428	GNJLEJOI_02427		GNJLEJOI_00164	GNJLEJOI_00163	No hit	GNJLEJOI_00161	GNJLEJOI_00160	GNJLEJOI_00159	GNJLEJOI_00158	GNJLEJOI_00157	GNJLEJOI_00156	GNJLEJOI_00155	GNJLEJOI_00154	GNJLEJOI_00153	GNJLEJOI_00152	GNJLEJOI_00151	GNJLEJOI_00150	GNJLEJOI_00149	GNJLEJOI_00147	GNJLEJOI_00146		7	17
Legionella_hackeliae_GCF_000953655	FLPDHJBP_02553	FLPDHJBP_02554	FLPDHJBP_02555	FLPDHJBP_02559	FLPDHJBP_02560	FLPDHJBP_02561	FLPDHJBP_02562		FLPDHJBP_02273	FLPDHJBP_02272	No hit	FLPDHJBP_02270	FLPDHJBP_02269	FLPDHJBP_02268	FLPDHJBP_02267	FLPDHJBP_02266	FLPDHJBP_02265	FLPDHJBP_02264	FLPDHJBP_02263	FLPDHJBP_02262	FLPDHJBP_02261	FLPDHJBP_02260	FLPDHJBP_02259	FLPDHJBP_02258	FLPDHJBP_02254	FLPDHJBP_02253		7	17
Legionella_impletisoli_GCF_900639875	AAMCKLGD_00908	AAMCKLGD_00907	AAMCKLGD_00906	AAMCKLGD_00905	AAMCKLGD_00904	AAMCKLGD_00903	AAMCKLGD_00902		AAMCKLGD_01912	AAMCKLGD_01913	No hit	AAMCKLGD_01915	AAMCKLGD_01916	AAMCKLGD_01917	AAMCKLGD_01918	AAMCKLGD_01919	AAMCKLGD_01920	AAMCKLGD_01921	AAMCKLGD_01922	AAMCKLGD_01923	AAMCKLGD_01924	AAMCKLGD_01926	AAMCKLGD_01927	AAMCKLGD_01928	AAMCKLGD_01929	AAMCKLGD_01930		7	17
Legionella_israelensis_GCF_004571175	ONPAOENA_01090	ONPAOENA_01091	ONPAOENA_01092	ONPAOENA_01094	ONPAOENA_01095	ONPAOENA_01096	ONPAOENA_01097		ONPAOENA_01164	ONPAOENA_01163	No hit	ONPAOENA_01160	ONPAOENA_01159	ONPAOENA_01158	ONPAOENA_01157	ONPAOENA_01156	ONPAOENA_01155	ONPAOENA_01154	ONPAOENA_01153	ONPAOENA_01152	ONPAOENA_01151	ONPAOENA_01150	ONPAOENA_01149	ONPAOENA_01148	ONPAOENA_01147	ONPAOENA_01146		7	17
Legionella_jamestowniensis_GCF_001467745	BJJLAOIM_00249	BJJLAOIM_00250	BJJLAOIM_00251	BJJLAOIM_00256	BJJLAOIM_00257	BJJLAOIM_00258	BJJLAOIM_00259		BJJLAOIM_00115	BJJLAOIM_00116	No hit	BJJLAOIM_00118	BJJLAOIM_00119	BJJLAOIM_00120	BJJLAOIM_00121	BJJLAOIM_00122	BJJLAOIM_00123	BJJLAOIM_00124	BJJLAOIM_00125	BJJLAOIM_00126	BJJLAOIM_00127	BJJLAOIM_00128	BJJLAOIM_00129	BJJLAOIM_00130	BJJLAOIM_00132	BJJLAOIM_00133		7	17
Legionella_jordanis_GCF_900637635	ACKCKNHG_02348	ACKCKNHG_02349	ACKCKNHG_02350	ACKCKNHG_02353	ACKCKNHG_02354	ACKCKNHG_02355	ACKCKNHG_02356		ACKCKNHG_02156	ACKCKNHG_02155	No hit	ACKCKNHG_02153	ACKCKNHG_02152	ACKCKNHG_02151	ACKCKNHG_02150	ACKCKNHG_02149	ACKCKNHG_02148	ACKCKNHG_02147	ACKCKNHG_02146	ACKCKNHG_02145	ACKCKNHG_02144	ACKCKNHG_02143	ACKCKNHG_02142	ACKCKNHG_02141	ACKCKNHG_02138	ACKCKNHG_02137		7	17
Legionella_lansingensis_GCF_900187355	NACJKDFP_02260	NACJKDFP_02261	NACJKDFP_02262	NACJKDFP_02263	NACJKDFP_02264	NACJKDFP_02265	NACJKDFP_02266		NACJKDFP_02130	NACJKDFP_02129	No hit	NACJKDFP_02127	NACJKDFP_02126	NACJKDFP_02125	NACJKDFP_02124	NACJKDFP_02123	NACJKDFP_02122	NACJKDFP_02121	NACJKDFP_02120	NACJKDFP_02119	NACJKDFP_02118	NACJKDFP_02117	NACJKDFP_02116	NACJKDFP_02115	NACJKDFP_02108	NACJKDFP_02107		7	17
Legionellales_bacterium_GCA_003489505	OHHHCFMH_00162	OHHHCFMH_00161	OHHHCFMH_00207	OHHHCFMH_00566	OHHHCFMH_00565	OHHHCFMH_00564	OHHHCFMH_00563		No hit	OHHHCFMH_00523	No hit	OHHHCFMH_00294	OHHHCFMH_00293	OHHHCFMH_00192	OHHHCFMH_00190	No hit	OHHHCFMH_00188	No hit	OHHHCFMH_00268	OHHHCFMH_00269	OHHHCFMH_00270	OHHHCFMH_00272	OHHHCFMH_00273	No hit	OHHHCFMH_00622	OHHHCFMH_00623		7	13
Legionellales_bacterium_GCA_020050595	JIOOJCDP_00339	JIOOJCDP_00338	JIOOJCDP_00337	JIOOJCDP_00336	JIOOJCDP_00335	JIOOJCDP_00334	JIOOJCDP_00333		No hit	No hit	No hit	No hit	No hit	No hit	No hit	No hit	JIOOJCDP_00580	No hit	No hit	No hit	JIOOJCDP_01256	JIOOJCDP_01371	No hit	No hit	No hit	No hit		7	3
Legionellales_bacterium_GCA_020050955	No hit	No hit	No hit	No hit	No hit	AFJGIIPJ_00193	AFJGIIPJ_00194		AFJGIIPJ_00088	AFJGIIPJ_00065	No hit	AFJGIIPJ_00091	AFJGIIPJ_00270	AFJGIIPJ_00271	AFJGIIPJ_00272	AFJGIIPJ_00273	AFJGIIPJ_00274	AFJGIIPJ_00275	AFJGIIPJ_00287	AFJGIIPJ_00288	AFJGIIPJ_00289	AFJGIIPJ_00290	AFJGIIPJ_00291	AFJGIIPJ_00664	AFJGIIPJ_01045	AFJGIIPJ_00739		2	17
Legionellales_bacterium_GCA_021732495	CPMLBGEJ_00753	CPMLBGEJ_00754	CPMLBGEJ_00755	CPMLBGEJ_00770	CPMLBGEJ_00771	CPMLBGEJ_00772	CPMLBGEJ_00773		CPMLBGEJ_00114	CPMLBGEJ_00113	No hit	CPMLBGEJ_00111	CPMLBGEJ_00110	CPMLBGEJ_00109	CPMLBGEJ_00107	CPMLBGEJ_00106	CPMLBGEJ_00105	CPMLBGEJ_00104	CPMLBGEJ_00103	CPMLBGEJ_00001	CPMLBGEJ_00002	CPMLBGEJ_00003	CPMLBGEJ_00004	CPMLBGEJ_00005	CPMLBGEJ_00921	CPMLBGEJ_00647		7	17
Legionellales_bacterium_GCA_026399195	DFPKHLJK_00842	DFPKHLJK_00841	DFPKHLJK_00840	DFPKHLJK_01667	DFPKHLJK_01668	DFPKHLJK_01669	DFPKHLJK_01670		DFPKHLJK_01663	DFPKHLJK_01662	No hit	DFPKHLJK_01659	DFPKHLJK_01658	DFPKHLJK_01657	DFPKHLJK_01656	DFPKHLJK_01655	DFPKHLJK_01654	DFPKHLJK_01653	DFPKHLJK_01652	DFPKHLJK_01651	DFPKHLJK_01650	DFPKHLJK_01648	DFPKHLJK_01645	DFPKHLJK_01644	DFPKHLJK_01643	DFPKHLJK_01642		7	17
Legionellales_bacterium_GCA_027449905	FFAFHIJM_00909	FFAFHIJM_00908	FFAFHIJM_00907	FFAFHIJM_00906	FFAFHIJM_00905	FFAFHIJM_00904	FFAFHIJM_00903		FFAFHIJM_01051	FFAFHIJM_01052	No hit	FFAFHIJM_01054	FFAFHIJM_01055	FFAFHIJM_01056	FFAFHIJM_01057	FFAFHIJM_01058	FFAFHIJM_01059	FFAFHIJM_01060	FFAFHIJM_01061	FFAFHIJM_01062	FFAFHIJM_01063	FFAFHIJM_01064	FFAFHIJM_01065	FFAFHIJM_01066	FFAFHIJM_01072	FFAFHIJM_01073		7	17
Legionellales_bacterium_RIFCSPHIGHO2_12_FULL_35_11_GCA_001803185	NAPKLGIB_00951	NAPKLGIB_00952	NAPKLGIB_00953	NAPKLGIB_00692	NAPKLGIB_00691	NAPKLGIB_00690	NAPKLGIB_00689		NAPKLGIB_00769	NAPKLGIB_00770	No hit	NAPKLGIB_00645	NAPKLGIB_00531	NAPKLGIB_00532	NAPKLGIB_00533	NAPKLGIB_00534	NAPKLGIB_00535	NAPKLGIB_00536	NAPKLGIB_00537	NAPKLGIB_00538	NAPKLGIB_00539	NAPKLGIB_00540	NAPKLGIB_00541	NAPKLGIB_00542	NAPKLGIB_00545	NAPKLGIB_00546		7	17
Legionellales_bacterium_RIFCSPHIGHO2_12_FULL_37_14_GCA_001804735	MKPKIHMA_00376	MKPKIHMA_00375	MKPKIHMA_00374	MKPKIHMA_00373	MKPKIHMA_00372	MKPKIHMA_00371	MKPKIHMA_00370		MKPKIHMA_00453	MKPKIHMA_00454	No hit	MKPKIHMA_00456	No hit	No hit	No hit	No hit	MKPKIHMA_00474	No hit	No hit	No hit	MKPKIHMA_00693	No hit	No hit	No hit	MKPKIHMA_00031	MKPKIHMA_00032		7	7
Legionellales_bacterium_UBA2469_GCA_002342175	FLICLOFD_01097	FLICLOFD_01096	FLICLOFD_01095	FLICLOFD_01094	FLICLOFD_00355	FLICLOFD_00353	FLICLOFD_00352		No hit	FLICLOFD_00305	No hit	FLICLOFD_00307	FLICLOFD_00308	FLICLOFD_00309	FLICLOFD_00310	No hit	FLICLOFD_00312	FLICLOFD_00313	FLICLOFD_00314	FLICLOFD_00315	FLICLOFD_00316	FLICLOFD_00719	FLICLOFD_00721	FLICLOFD_00722	FLICLOFD_00054	FLICLOFD_00053		7	15
Legionellales_bacterium_UBA4759_GCA_002403515	IFMNCBMB_00519	IFMNCBMB_00518	IFMNCBMB_00517	IFMNCBMB_00515	IFMNCBMB_00514	IFMNCBMB_00513	IFMNCBMB_00512		IFMNCBMB_00065	IFMNCBMB_00066	No hit	IFMNCBMB_00068	IFMNCBMB_00069	IFMNCBMB_00070	IFMNCBMB_00072	No hit	IFMNCBMB_00074	IFMNCBMB_00075	IFMNCBMB_00076	IFMNCBMB_00077	IFMNCBMB_00078	IFMNCBMB_00079	IFMNCBMB_00081	IFMNCBMB_00082	IFMNCBMB_00619	IFMNCBMB_00618		7	16
Legionella_londiniensis_GCF_001467825	GINICOPM_01879	GINICOPM_01880	GINICOPM_01881	GINICOPM_01882	GINICOPM_01883	GINICOPM_01884	GINICOPM_01885		GINICOPM_01203	GINICOPM_01202	No hit	GINICOPM_01200	GINICOPM_01199	GINICOPM_01198	GINICOPM_01197	GINICOPM_01196	GINICOPM_01195	GINICOPM_01194	GINICOPM_01193	GINICOPM_01192	GINICOPM_01191	GINICOPM_01190	GINICOPM_01189	GINICOPM_01188	GINICOPM_01452	GINICOPM_01453		7	17
Legionella_longbeachae_GCA_016191305	NLANGDAN_02007	NLANGDAN_02006	NLANGDAN_02005	NLANGDAN_01784	NLANGDAN_01786	NLANGDAN_01787	NLANGDAN_01788		No hit	No hit	No hit	No hit	No hit	NLANGDAN_01139	NLANGDAN_01137	NLANGDAN_01136	NLANGDAN_01135	NLANGDAN_01134	NLANGDAN_01133	No hit	NLANGDAN_00251	NLANGDAN_00326	NLANGDAN_00325	NLANGDAN_00324	NLANGDAN_01715	NLANGDAN_01716		7	12
Legionella_longbeachae_GCF_004283175	KMMENPHD_00507	KMMENPHD_00508	KMMENPHD_00509	KMMENPHD_00512	KMMENPHD_00513	KMMENPHD_00514	KMMENPHD_00515		KMMENPHD_03379	KMMENPHD_03378	No hit	KMMENPHD_03376	KMMENPHD_03375	KMMENPHD_03374	KMMENPHD_03373	KMMENPHD_03372	KMMENPHD_03371	KMMENPHD_03370	KMMENPHD_03369	KMMENPHD_03368	KMMENPHD_03367	KMMENPHD_01007	KMMENPHD_03365	KMMENPHD_03364	KMMENPHD_01037	KMMENPHD_01038		7	17
Legionella_lytica_GCF_023921225	AAJDILCB_00628	AAJDILCB_00627	AAJDILCB_00626	AAJDILCB_00619	AAJDILCB_00618	AAJDILCB_00617	AAJDILCB_00616		AAJDILCB_00403	AAJDILCB_00404	No hit	AAJDILCB_00406	AAJDILCB_00407	AAJDILCB_00408	AAJDILCB_00410	AAJDILCB_00411	AAJDILCB_00412	AAJDILCB_00413	AAJDILCB_00414	AAJDILCB_00415	AAJDILCB_00416	AAJDILCB_00417	AAJDILCB_00418	AAJDILCB_00419	AAJDILCB_00706	AAJDILCB_00707		7	17
Legionella_maceachernii_GCF_900167045	ECPCJLCH_01072	ECPCJLCH_01071	ECPCJLCH_01070	ECPCJLCH_01065	ECPCJLCH_01064	ECPCJLCH_01063	ECPCJLCH_01062		ECPCJLCH_01292	ECPCJLCH_01293	No hit	ECPCJLCH_01296	ECPCJLCH_01297	ECPCJLCH_01298	ECPCJLCH_01299	ECPCJLCH_01300	ECPCJLCH_01301	ECPCJLCH_01302	ECPCJLCH_01303	ECPCJLCH_01304	ECPCJLCH_01305	ECPCJLCH_01306	ECPCJLCH_01307	ECPCJLCH_01308	ECPCJLCH_00422	ECPCJLCH_00423		7	17
Legionella_maioricensis_GCF_023618015	CLBNFJBH_01624	CLBNFJBH_01623	CLBNFJBH_01622	CLBNFJBH_01615	CLBNFJBH_01614	CLBNFJBH_01613	CLBNFJBH_01612		CLBNFJBH_02127	CLBNFJBH_02128	No hit	CLBNFJBH_02130	CLBNFJBH_02131	CLBNFJBH_02132	CLBNFJBH_02133	CLBNFJBH_02134	CLBNFJBH_02135	CLBNFJBH_02136	CLBNFJBH_02137	CLBNFJBH_02138	CLBNFJBH_02139	CLBNFJBH_02143	CLBNFJBH_02144	CLBNFJBH_02145	CLBNFJBH_02146	CLBNFJBH_02147		7	17
Legionella_massiliensis_GCF_000756815	CECIKOIC_02145	CECIKOIC_02146	CECIKOIC_02147	CECIKOIC_00829	CECIKOIC_00828	CECIKOIC_00827	CECIKOIC_00826		CECIKOIC_01184	CECIKOIC_01185	No hit	CECIKOIC_01187	CECIKOIC_01188	CECIKOIC_01189	CECIKOIC_01190	CECIKOIC_01191	CECIKOIC_01192	CECIKOIC_01193	CECIKOIC_01194	CECIKOIC_01195	CECIKOIC_01196	CECIKOIC_01197	CECIKOIC_01199	CECIKOIC_01200	CECIKOIC_01202	CECIKOIC_01203		7	17
Legionella_micdadei_GCF_000953635	CAFCBPLD_02637	CAFCBPLD_02638	CAFCBPLD_02639	CAFCBPLD_02644	CAFCBPLD_02645	CAFCBPLD_02646	CAFCBPLD_02647		CAFCBPLD_02402	CAFCBPLD_02401	No hit	CAFCBPLD_02398	CAFCBPLD_02397	CAFCBPLD_02396	CAFCBPLD_02395	CAFCBPLD_02394	CAFCBPLD_02393	CAFCBPLD_02392	CAFCBPLD_02391	CAFCBPLD_02390	CAFCBPLD_02389	CAFCBPLD_02388	CAFCBPLD_02387	CAFCBPLD_02386	CAFCBPLD_02385	CAFCBPLD_02384		7	17
Legionella_moravica_DSM_19234_GCF_000423305	GJONAHEG_01766	GJONAHEG_01767	GJONAHEG_01768	GJONAHEG_01776	GJONAHEG_01777	GJONAHEG_01778	GJONAHEG_01779		GJONAHEG_02271	GJONAHEG_02272	No hit	GJONAHEG_02274	GJONAHEG_02275	GJONAHEG_02276	GJONAHEG_02277	GJONAHEG_02278	GJONAHEG_02279	GJONAHEG_02280	GJONAHEG_02281	GJONAHEG_02282	GJONAHEG_02283	GJONAHEG_02284	GJONAHEG_02285	GJONAHEG_02286	GJONAHEG_02289	GJONAHEG_02290		7	17
Legionella_sp_PL0398	MBIBDBAK_00303	MBIBDBAK_00304	MBIBDBAK_00305	MBIBDBAK_00306	MBIBDBAK_00307	No hit	No hit		MBIBDBAK_00479	MBIBDBAK_00478	No hit	MBIBDBAK_00476	MBIBDBAK_00475	MBIBDBAK_00474	MBIBDBAK_00473	No hit	MBIBDBAK_00471	MBIBDBAK_00470	MBIBDBAK_00469	MBIBDBAK_00468	MBIBDBAK_00467	MBIBDBAK_00466	MBIBDBAK_00465	MBIBDBAK_00464	MBIBDBAK_01388	No hit		5	15
Legionella_sp_PL0403	FIIPPAGN_00232	FIIPPAGN_00231	FIIPPAGN_00230	FIIPPAGN_00223	FIIPPAGN_00222	FIIPPAGN_00221	FIIPPAGN_00220		FIIPPAGN_01931	FIIPPAGN_01930	No hit	FIIPPAGN_01928	FIIPPAGN_01927	FIIPPAGN_01926	FIIPPAGN_01924	FIIPPAGN_01923	FIIPPAGN_01922	FIIPPAGN_01921	FIIPPAGN_01920	FIIPPAGN_01919	FIIPPAGN_01918	FIIPPAGN_01917	FIIPPAGN_01916	FIIPPAGN_01915	FIIPPAGN_00298	FIIPPAGN_00299		7	17
Legionella_nagasakiensis_GCF_900639915	LHAAAHHC_00913	LHAAAHHC_00914	LHAAAHHC_00915	LHAAAHHC_00917	LHAAAHHC_00918	LHAAAHHC_00919	LHAAAHHC_00920		LHAAAHHC_02385	LHAAAHHC_02386	No hit	LHAAAHHC_02388	LHAAAHHC_02389	LHAAAHHC_02390	LHAAAHHC_02391	LHAAAHHC_02392	LHAAAHHC_02393	LHAAAHHC_02394	LHAAAHHC_01308	LHAAAHHC_01309	LHAAAHHC_01310	LHAAAHHC_01311	LHAAAHHC_01312	LHAAAHHC_01313	LHAAAHHC_01315	LHAAAHHC_01316		7	17
Legionella_nautarum_GCF_001467895	APNGGJDD_03085	APNGGJDD_03084	APNGGJDD_03083	APNGGJDD_03077	APNGGJDD_03076	APNGGJDD_03075	APNGGJDD_03074		APNGGJDD_02436	APNGGJDD_02437	No hit	APNGGJDD_02439	APNGGJDD_02440	APNGGJDD_02441	APNGGJDD_02442	APNGGJDD_02443	APNGGJDD_02444	APNGGJDD_02445	APNGGJDD_02446	APNGGJDD_02447	APNGGJDD_02448	APNGGJDD_02449	APNGGJDD_02450	APNGGJDD_02451	APNGGJDD_02455	APNGGJDD_02456		7	17
Legionella_norrlandica_GCF_000770585	PEAEBBIP_02668	PEAEBBIP_02669	PEAEBBIP_02670	PEAEBBIP_02678	PEAEBBIP_02680	PEAEBBIP_02681	PEAEBBIP_00596		PEAEBBIP_01725	PEAEBBIP_01724	PEAEBBIP_01723	PEAEBBIP_01722	PEAEBBIP_01721	PEAEBBIP_01720	PEAEBBIP_01719	PEAEBBIP_01718	PEAEBBIP_01717	PEAEBBIP_01716	PEAEBBIP_01715	PEAEBBIP_01714	PEAEBBIP_01713	PEAEBBIP_01712	PEAEBBIP_01711	PEAEBBIP_01710	PEAEBBIP_00174	PEAEBBIP_00172		7	18
Legionella_oakridgensis_ATCC_33761_DSM_21215_GCF_000512355	KCHADMLL_02655	KCHADMLL_02656	KCHADMLL_02657	KCHADMLL_02658	KCHADMLL_02659	KCHADMLL_02660	KCHADMLL_02661		KCHADMLL_02361	KCHADMLL_02360	No hit	KCHADMLL_02358	KCHADMLL_02357	KCHADMLL_02356	KCHADMLL_02355	KCHADMLL_02354	KCHADMLL_02353	KCHADMLL_02352	KCHADMLL_02351	KCHADMLL_02350	KCHADMLL_02349	KCHADMLL_02348	KCHADMLL_02347	KCHADMLL_02346	KCHADMLL_02343	KCHADMLL_02342		7	17
Legionella_parisiensis_GCF_001467945	EFCCFKPC_00293	EFCCFKPC_00292	EFCCFKPC_00291	EFCCFKPC_00285	EFCCFKPC_00284	EFCCFKPC_00283	EFCCFKPC_00282		EFCCFKPC_01334	EFCCFKPC_01335	No hit	EFCCFKPC_01337	EFCCFKPC_01338	EFCCFKPC_01339	EFCCFKPC_01340	EFCCFKPC_01341	EFCCFKPC_01342	EFCCFKPC_01343	EFCCFKPC_01344	EFCCFKPC_01345	EFCCFKPC_01346	EFCCFKPC_01347	EFCCFKPC_01348	EFCCFKPC_01349	EFCCFKPC_00357	EFCCFKPC_00358		7	17
Legionella_pneumophila_subsp_fraseri_GCF_000586315	FLNIBDIN_00746	FLNIBDIN_00747	FLNIBDIN_00748	FLNIBDIN_00758	FLNIBDIN_00759	FLNIBDIN_00760	FLNIBDIN_00761		FLNIBDIN_03021	FLNIBDIN_03022	FLNIBDIN_03023	FLNIBDIN_03024	FLNIBDIN_03025	FLNIBDIN_03026	FLNIBDIN_03027	FLNIBDIN_03028	FLNIBDIN_03029	FLNIBDIN_03030	FLNIBDIN_03031	FLNIBDIN_03033	FLNIBDIN_03034	FLNIBDIN_03035	FLNIBDIN_03036	FLNIBDIN_03037	FLNIBDIN_03039	FLNIBDIN_03040		7	18
Legionella_pneumophila_subsp_pascullei_GCF_900637585	FFFJFPOO_02773	FFFJFPOO_02774	FFFJFPOO_02775	FFFJFPOO_02785	FFFJFPOO_02786	FFFJFPOO_02787	FFFJFPOO_02788		FFFJFPOO_00464	FFFJFPOO_00465	FFFJFPOO_00466	FFFJFPOO_00467	FFFJFPOO_00468	FFFJFPOO_00469	FFFJFPOO_00470	FFFJFPOO_00471	FFFJFPOO_00472	FFFJFPOO_00473	FFFJFPOO_00474	FFFJFPOO_00475	FFFJFPOO_00476	FFFJFPOO_00477	FFFJFPOO_00478	FFFJFPOO_00479	FFFJFPOO_00481	FFFJFPOO_00482		7	18
Legionella_pneumophila_subsp_pneumophila_str._Philadelphia_1_GCF_000008485	NNJPAIPJ_02727	NNJPAIPJ_02728	NNJPAIPJ_02729	NNJPAIPJ_02739	NNJPAIPJ_02740	NNJPAIPJ_02741	NNJPAIPJ_02742		NNJPAIPJ_00436	NNJPAIPJ_00437	NNJPAIPJ_00438	NNJPAIPJ_00439	NNJPAIPJ_00440	NNJPAIPJ_00441	NNJPAIPJ_00442	NNJPAIPJ_00443	NNJPAIPJ_00444	NNJPAIPJ_00445	NNJPAIPJ_00446	NNJPAIPJ_00447	NNJPAIPJ_00448	NNJPAIPJ_00449	NNJPAIPJ_00450	NNJPAIPJ_00451	NNJPAIPJ_00453	NNJPAIPJ_00454		7	18
Legionella_qingyii_GCF_003184185	CMMOBIHB_02066	CMMOBIHB_02067	CMMOBIHB_02068	CMMOBIHB_02071	CMMOBIHB_02072	CMMOBIHB_02073	CMMOBIHB_02074		CMMOBIHB_03288	CMMOBIHB_03289	No hit	CMMOBIHB_03291	CMMOBIHB_03292	CMMOBIHB_03293	CMMOBIHB_03294	CMMOBIHB_03295	CMMOBIHB_03296	CMMOBIHB_03297	CMMOBIHB_03298	CMMOBIHB_03299	CMMOBIHB_03300	CMMOBIHB_03301	CMMOBIHB_03302	CMMOBIHB_03303	CMMOBIHB_00047	CMMOBIHB_00048		7	17
Legionella_quateirensis_GCF_001467955	IBLJFJIO_00596	IBLJFJIO_00597	IBLJFJIO_00598	IBLJFJIO_00606	IBLJFJIO_00607	IBLJFJIO_00608	IBLJFJIO_00609		IBLJFJIO_00135	IBLJFJIO_00136	No hit	IBLJFJIO_00138	IBLJFJIO_00139	IBLJFJIO_00140	IBLJFJIO_00141	IBLJFJIO_00142	IBLJFJIO_00143	IBLJFJIO_00144	IBLJFJIO_00145	IBLJFJIO_00146	IBLJFJIO_00147	IBLJFJIO_00148	IBLJFJIO_00149	IBLJFJIO_00150	IBLJFJIO_00154	IBLJFJIO_00155		7	17
Legionella_quinlivanii_GCF_003265995	LPDGLBBB_02845	LPDGLBBB_02846	LPDGLBBB_02847	LPDGLBBB_02848	LPDGLBBB_02849	LPDGLBBB_02850	LPDGLBBB_02851		No hit	LPDGLBBB_02663	No hit	LPDGLBBB_02665	LPDGLBBB_02666	LPDGLBBB_02667	LPDGLBBB_02668	LPDGLBBB_02669	LPDGLBBB_02670	LPDGLBBB_02671	LPDGLBBB_02672	LPDGLBBB_02673	LPDGLBBB_02674	LPDGLBBB_02675	LPDGLBBB_02676	LPDGLBBB_02677	LPDGLBBB_02679	LPDGLBBB_02680		7	16
Legionella_quinlivanii_GCF_900461555	KKOEFCLG_02588	KKOEFCLG_02589	KKOEFCLG_02590	KKOEFCLG_02591	KKOEFCLG_02592	KKOEFCLG_02593	KKOEFCLG_02594		KKOEFCLG_01106	KKOEFCLG_01107	No hit	KKOEFCLG_01109	KKOEFCLG_01110	KKOEFCLG_01111	KKOEFCLG_01112	KKOEFCLG_01113	KKOEFCLG_01114	KKOEFCLG_01115	KKOEFCLG_01116	KKOEFCLG_01117	KKOEFCLG_01118	KKOEFCLG_01119	KKOEFCLG_01120	KKOEFCLG_01121	KKOEFCLG_01122	KKOEFCLG_01123		7	17
Legionella_rowbothamii_GCF_900639985	OFINMNIL_01715	OFINMNIL_01714	OFINMNIL_01713	OFINMNIL_01706	OFINMNIL_01705	OFINMNIL_01704	OFINMNIL_01703		OFINMNIL_02030	OFINMNIL_02031	No hit	OFINMNIL_02033	OFINMNIL_02034	OFINMNIL_02035	OFINMNIL_02037	OFINMNIL_02038	OFINMNIL_02039	OFINMNIL_02040	OFINMNIL_02041	OFINMNIL_02042	OFINMNIL_02043	OFINMNIL_02044	OFINMNIL_02045	OFINMNIL_02046	OFINMNIL_01793	OFINMNIL_01794		7	17
Legionella_rubrilucens_GCF_001468125	NIAPMJND_00302	NIAPMJND_00303	NIAPMJND_00304	NIAPMJND_00305	NIAPMJND_00306	NIAPMJND_00307	NIAPMJND_00308		NIAPMJND_02045	NIAPMJND_02046	No hit	NIAPMJND_02048	NIAPMJND_02049	NIAPMJND_02050	NIAPMJND_02051	NIAPMJND_02053	NIAPMJND_02054	NIAPMJND_02055	NIAPMJND_02056	NIAPMJND_02057	NIAPMJND_02058	NIAPMJND_02059	NIAPMJND_02060	NIAPMJND_02061	NIAPMJND_02063	NIAPMJND_02064		7	17
Legionella_sainthelensi_GCF_900637685	MOMAHLMI_00330	MOMAHLMI_00329	MOMAHLMI_00328	MOMAHLMI_00325	MOMAHLMI_00324	MOMAHLMI_00323	MOMAHLMI_00322		MOMAHLMI_03021	MOMAHLMI_03020	No hit	MOMAHLMI_03018	MOMAHLMI_03017	MOMAHLMI_03016	MOMAHLMI_03015	MOMAHLMI_03014	MOMAHLMI_03013	MOMAHLMI_03012	MOMAHLMI_03011	MOMAHLMI_03010	MOMAHLMI_03009	MOMAHLMI_03008	MOMAHLMI_03007	MOMAHLMI_03006	MOMAHLMI_03295	MOMAHLMI_03294		7	17
Legionella_santicrucis_GCF_001468135	GKMOAGNF_00504	GKMOAGNF_00503	GKMOAGNF_00502	No hit	GKMOAGNF_00497	GKMOAGNF_00496	GKMOAGNF_00495		GKMOAGNF_03869	GKMOAGNF_03868	No hit	GKMOAGNF_03866	GKMOAGNF_03865	GKMOAGNF_03864	GKMOAGNF_03863	GKMOAGNF_03862	GKMOAGNF_03861	GKMOAGNF_03860	GKMOAGNF_03859	GKMOAGNF_03858	GKMOAGNF_03857	GKMOAGNF_01217	GKMOAGNF_03855	GKMOAGNF_03854	GKMOAGNF_01249	GKMOAGNF_01250		6	17
Legionella_saoudiensis_GCF_001465875	CMEBKOBH_00560	CMEBKOBH_00559	CMEBKOBH_00558	CMEBKOBH_00551	CMEBKOBH_00550	CMEBKOBH_00549	CMEBKOBH_00548		CMEBKOBH_00333	CMEBKOBH_00334	No hit	CMEBKOBH_00336	CMEBKOBH_00337	CMEBKOBH_00338	CMEBKOBH_00340	CMEBKOBH_00341	CMEBKOBH_00342	CMEBKOBH_00343	CMEBKOBH_00344	CMEBKOBH_00345	CMEBKOBH_00346	CMEBKOBH_00347	CMEBKOBH_00348	CMEBKOBH_00349	CMEBKOBH_00636	CMEBKOBH_00637		7	17
Legionella_septentrionalis_GCF_003989745	HFLLKBGL_01423	HFLLKBGL_01422	HFLLKBGL_01421	HFLLKBGL_01420	HFLLKBGL_01419	HFLLKBGL_01418	HFLLKBGL_01417		HFLLKBGL_00823	HFLLKBGL_00824	No hit	HFLLKBGL_00826	HFLLKBGL_00827	HFLLKBGL_00828	HFLLKBGL_00829	HFLLKBGL_00830	HFLLKBGL_00831	HFLLKBGL_00832	HFLLKBGL_00833	HFLLKBGL_00834	HFLLKBGL_00835	HFLLKBGL_00836	HFLLKBGL_00837	HFLLKBGL_00838	HFLLKBGL_00840	HFLLKBGL_00841		7	17
Legionella_shakespearei_DSM_23087_GCF_000373765	MIGJIOAD_00285	MIGJIOAD_00284	MIGJIOAD_00283	MIGJIOAD_00273	MIGJIOAD_00272	MIGJIOAD_00271	MIGJIOAD_00270		MIGJIOAD_01331	MIGJIOAD_01330	No hit	MIGJIOAD_01328	MIGJIOAD_01327	MIGJIOAD_01326	MIGJIOAD_01324	MIGJIOAD_01323	MIGJIOAD_01322	MIGJIOAD_01321	MIGJIOAD_01320	MIGJIOAD_01319	MIGJIOAD_01318	MIGJIOAD_01317	MIGJIOAD_01316	MIGJIOAD_01315	MIGJIOAD_01056	MIGJIOAD_01057		7	17
Legionella_sp_515359_GCA_025941565	BJEPNOJM_01922	BJEPNOJM_01921	BJEPNOJM_01920	BJEPNOJM_01917	BJEPNOJM_01916	BJEPNOJM_01915	BJEPNOJM_01914		BJEPNOJM_00798	BJEPNOJM_00799	No hit	BJEPNOJM_00801	BJEPNOJM_00802	BJEPNOJM_00803	BJEPNOJM_00804	BJEPNOJM_00805	BJEPNOJM_00806	BJEPNOJM_00807	BJEPNOJM_00808	BJEPNOJM_00809	BJEPNOJM_00810	BJEPNOJM_00811	BJEPNOJM_00812	BJEPNOJM_00813	BJEPNOJM_01986	BJEPNOJM_01987		7	17
Legionella_sp_GCA_002786165	ODJKHLEA_01551	ODJKHLEA_01552	ODJKHLEA_01553	ODJKHLEA_01554	ODJKHLEA_01555	ODJKHLEA_01556	ODJKHLEA_01557		ODJKHLEA_00148	ODJKHLEA_00147	No hit	ODJKHLEA_00145	ODJKHLEA_00399	ODJKHLEA_00400	ODJKHLEA_00401	ODJKHLEA_00402	ODJKHLEA_00403	ODJKHLEA_00404	ODJKHLEA_00405	ODJKHLEA_00406	ODJKHLEA_00407	ODJKHLEA_00408	ODJKHLEA_00409	ODJKHLEA_00410	ODJKHLEA_00412	ODJKHLEA_00413		7	17
Legionella_sp_GCA_002786205	MICAJNDM_01116	MICAJNDM_01117	MICAJNDM_01118	MICAJNDM_00616	MICAJNDM_00617	MICAJNDM_00618	MICAJNDM_00619		MICAJNDM_00562	MICAJNDM_00563	No hit	MICAJNDM_00565	MICAJNDM_00566	MICAJNDM_00567	MICAJNDM_00568	MICAJNDM_00569	MICAJNDM_00570	MICAJNDM_00571	MICAJNDM_00572	MICAJNDM_00573	MICAJNDM_00574	MICAJNDM_00576	MICAJNDM_00577	MICAJNDM_00578	MICAJNDM_01721	MICAJNDM_01722		7	17
Legionella_sp_GCA_002863045	FKFHGDKE_01182	FKFHGDKE_01181	FKFHGDKE_01180	FKFHGDKE_01179	FKFHGDKE_01178	FKFHGDKE_01177	FKFHGDKE_01176		FKFHGDKE_01822	FKFHGDKE_01823	No hit	FKFHGDKE_01825	FKFHGDKE_01826	FKFHGDKE_01827	FKFHGDKE_01828	No hit	FKFHGDKE_00945	FKFHGDKE_00944	FKFHGDKE_00943	FKFHGDKE_00942	FKFHGDKE_00941	FKFHGDKE_00939	FKFHGDKE_00938	FKFHGDKE_00937	FKFHGDKE_00747	FKFHGDKE_00748		7	16
Legionella_sp_GCA_003507515	PLGOJOGG_00066	PLGOJOGG_00067	PLGOJOGG_00069	PLGOJOGG_00554	PLGOJOGG_00322	PLGOJOGG_00323	PLGOJOGG_00989		PLGOJOGG_00486	PLGOJOGG_00485	No hit	PLGOJOGG_00483	PLGOJOGG_00482	PLGOJOGG_01199	PLGOJOGG_01198	PLGOJOGG_01197	PLGOJOGG_01196	PLGOJOGG_01195	PLGOJOGG_01194	PLGOJOGG_01193	PLGOJOGG_01192	PLGOJOGG_01191	PLGOJOGG_01190	PLGOJOGG_01215	No hit	PLGOJOGG_00960		7	16
Legionella_sp_GCA_004297865	OLKNANBM_00436	OLKNANBM_00437	OLKNANBM_00438	OLKNANBM_00440	OLKNANBM_00441	OLKNANBM_00442	No hit		OLKNANBM_00224	OLKNANBM_00223	No hit	OLKNANBM_00221	OLKNANBM_00220	OLKNANBM_01539	OLKNANBM_01540	OLKNANBM_01541	OLKNANBM_01542	No hit	OLKNANBM_00558	OLKNANBM_00559	OLKNANBM_00560	OLKNANBM_00561	OLKNANBM_00562	OLKNANBM_00669	OLKNANBM_00668	OLKNANBM_02320		6	16
Legionella_sp_GCA_009995425	PAPICNDJ_00712	PAPICNDJ_00713	PAPICNDJ_00714	PAPICNDJ_00715	PAPICNDJ_00869	PAPICNDJ_00868	PAPICNDJ_00867		PAPICNDJ_00634	PAPICNDJ_00633	No hit	PAPICNDJ_00631	PAPICNDJ_00630	PAPICNDJ_00629	PAPICNDJ_00628	PAPICNDJ_00627	PAPICNDJ_00626	PAPICNDJ_00625	PAPICNDJ_00624	PAPICNDJ_00623	PAPICNDJ_00622	PAPICNDJ_00621	PAPICNDJ_00620	PAPICNDJ_00619	PAPICNDJ_00584	PAPICNDJ_00583		7	17
Legionella_sp_GCA_013697625	JAFAJOCG_01786	JAFAJOCG_01787	JAFAJOCG_01788	JAFAJOCG_01789	JAFAJOCG_01790	JAFAJOCG_01791	JAFAJOCG_01792		JAFAJOCG_02305	JAFAJOCG_02306	No hit	JAFAJOCG_02308	JAFAJOCG_02309	JAFAJOCG_02310	JAFAJOCG_02311	JAFAJOCG_02312	JAFAJOCG_02313	JAFAJOCG_02314	JAFAJOCG_02315	JAFAJOCG_02316	JAFAJOCG_02317	JAFAJOCG_02318	JAFAJOCG_02319	JAFAJOCG_02320	JAFAJOCG_00525	JAFAJOCG_00524		7	17
Legionella_sp_GCA_013911415	JPOFKPGD_00909	JPOFKPGD_00908	JPOFKPGD_00907	JPOFKPGD_00906	JPOFKPGD_00905	JPOFKPGD_00904	JPOFKPGD_00903		JPOFKPGD_01164	JPOFKPGD_01165	No hit	JPOFKPGD_00096	JPOFKPGD_00095	JPOFKPGD_00094	JPOFKPGD_00093	JPOFKPGD_00092	JPOFKPGD_00091	JPOFKPGD_00090	JPOFKPGD_00089	JPOFKPGD_00088	JPOFKPGD_00087	JPOFKPGD_00086	JPOFKPGD_00085	JPOFKPGD_00084	JPOFKPGD_01159	JPOFKPGD_01160		7	17
Legionella_sp_GCA_017306715	PKJGHOKG_00990	PKJGHOKG_00989	PKJGHOKG_00988	PKJGHOKG_00982	PKJGHOKG_00981	PKJGHOKG_00980	PKJGHOKG_00979		PKJGHOKG_01492	PKJGHOKG_01493	No hit	PKJGHOKG_01495	PKJGHOKG_01496	PKJGHOKG_01497	PKJGHOKG_01498	PKJGHOKG_01499	PKJGHOKG_01500	PKJGHOKG_01501	PKJGHOKG_01502	PKJGHOKG_01503	PKJGHOKG_01504	PKJGHOKG_01505	PKJGHOKG_01506	PKJGHOKG_01507	PKJGHOKG_00779	PKJGHOKG_00147		7	17
Legionella_sp_GCA_024636645	No hit	No hit	AMDODIFF_01675	No hit	No hit	No hit	No hit		AMDODIFF_01465	AMDODIFF_01466	No hit	AMDODIFF_01468	AMDODIFF_01469	AMDODIFF_01470	AMDODIFF_01472	AMDODIFF_01473	AMDODIFF_01121	AMDODIFF_01560	AMDODIFF_01559	AMDODIFF_01558	AMDODIFF_01557	AMDODIFF_01556	AMDODIFF_01555	AMDODIFF_01554	AMDODIFF_01553	AMDODIFF_01340		1	17
Legionella_sp_GCA_027437055	HJJKOJKM_01588	HJJKOJKM_01589	HJJKOJKM_01590	HJJKOJKM_01603	HJJKOJKM_01604	HJJKOJKM_01605	HJJKOJKM_01606		HJJKOJKM_02130	HJJKOJKM_02129	No hit	HJJKOJKM_02127	HJJKOJKM_02126	HJJKOJKM_02125	HJJKOJKM_02124	HJJKOJKM_02123	HJJKOJKM_02122	HJJKOJKM_02121	HJJKOJKM_02120	HJJKOJKM_02119	HJJKOJKM_02118	HJJKOJKM_02116	HJJKOJKM_02115	HJJKOJKM_02114	HJJKOJKM_02109	HJJKOJKM_02108		7	17
Legionella_sp_GCA_030158115	CMHNKHDG_00989	CMHNKHDG_00988	CMHNKHDG_00987	CMHNKHDG_01347	CMHNKHDG_01348	CMHNKHDG_01349	CMHNKHDG_01350		CMHNKHDG_00903	CMHNKHDG_00904	No hit	CMHNKHDG_00906	CMHNKHDG_00907	CMHNKHDG_00908	CMHNKHDG_00909	CMHNKHDG_00910	CMHNKHDG_00911	CMHNKHDG_00912	CMHNKHDG_00913	CMHNKHDG_00914	CMHNKHDG_00915	CMHNKHDG_00916	CMHNKHDG_00917	CMHNKHDG_00918	CMHNKHDG_01046	CMHNKHDG_01047		7	17
Legionella_sp_GCA_030680075	JLIIPCLM_01577	JLIIPCLM_01578	JLIIPCLM_01579	JLIIPCLM_01580	JLIIPCLM_01581	JLIIPCLM_01582	JLIIPCLM_01583		JLIIPCLM_00862	JLIIPCLM_00863	No hit	JLIIPCLM_00865	JLIIPCLM_00866	JLIIPCLM_00867	JLIIPCLM_00868	JLIIPCLM_00869	JLIIPCLM_00870	JLIIPCLM_00871	JLIIPCLM_00872	JLIIPCLM_00873	JLIIPCLM_00874	JLIIPCLM_00875	JLIIPCLM_00876	JLIIPCLM_00877	JLIIPCLM_00879	JLIIPCLM_00880		7	17
Legionella_sp_GCA_030694525	KGICFBDF_02638	KGICFBDF_02639	KGICFBDF_02640	KGICFBDF_00971	KGICFBDF_00972	KGICFBDF_00973	KGICFBDF_00974		KGICFBDF_01562	KGICFBDF_01563	No hit	KGICFBDF_01565	KGICFBDF_01566	KGICFBDF_01567	KGICFBDF_01568	KGICFBDF_01569	KGICFBDF_01570	KGICFBDF_01571	KGICFBDF_02592	KGICFBDF_02591	KGICFBDF_02590	KGICFBDF_02589	KGICFBDF_02588	KGICFBDF_02587	KGICFBDF_02585	No hit		7	16
Legionella_sp_GCA_031291095	JCLNMADH_02325	JCLNMADH_02326	JCLNMADH_02327	JCLNMADH_02334	JCLNMADH_02335	JCLNMADH_02336	JCLNMADH_02337		JCLNMADH_03168	JCLNMADH_03169	No hit	JCLNMADH_03171	JCLNMADH_03172	JCLNMADH_03173	JCLNMADH_03175	JCLNMADH_03176	JCLNMADH_03177	JCLNMADH_03178	JCLNMADH_03179	JCLNMADH_03180	JCLNMADH_03181	JCLNMADH_03182	JCLNMADH_03183	JCLNMADH_03184	JCLNMADH_00787	JCLNMADH_00788		7	17
Legionella_sp_GCA_031291115	LANKDJDG_00263	LANKDJDG_00264	LANKDJDG_00265	LANKDJDG_00271	LANKDJDG_00272	LANKDJDG_00273	LANKDJDG_00274		LANKDJDG_00884	LANKDJDG_00885	No hit	LANKDJDG_00887	LANKDJDG_00888	LANKDJDG_00889	LANKDJDG_00890	LANKDJDG_00891	LANKDJDG_00892	LANKDJDG_00893	LANKDJDG_00894	LANKDJDG_00895	LANKDJDG_00896	LANKDJDG_00897	LANKDJDG_00898	LANKDJDG_00899	LANKDJDG_00203	LANKDJDG_00202		7	17
Legionella_spiritensis_GCF_900186965	HGOIOFNO_02533	HGOIOFNO_02534	HGOIOFNO_02535	HGOIOFNO_02536	HGOIOFNO_02537	HGOIOFNO_02538	HGOIOFNO_02539		HGOIOFNO_02247	HGOIOFNO_02246	No hit	HGOIOFNO_02244	HGOIOFNO_02243	HGOIOFNO_02242	HGOIOFNO_02241	HGOIOFNO_02239	HGOIOFNO_02238	HGOIOFNO_02237	HGOIOFNO_02236	HGOIOFNO_02235	HGOIOFNO_02234	HGOIOFNO_02233	HGOIOFNO_02232	HGOIOFNO_02231	HGOIOFNO_02230	HGOIOFNO_02229		7	17
Legionella_sp_km772_GCF_003989735	BALMGKIP_02768	BALMGKIP_02767	BALMGKIP_02766	BALMGKIP_02763	BALMGKIP_02762	BALMGKIP_02761	BALMGKIP_02760		BALMGKIP_01988	BALMGKIP_01987	No hit	BALMGKIP_01985	BALMGKIP_01984	BALMGKIP_01983	BALMGKIP_01982	BALMGKIP_01981	BALMGKIP_01980	BALMGKIP_01979	BALMGKIP_01978	BALMGKIP_01977	BALMGKIP_01976	BALMGKIP_01974	BALMGKIP_01973	BALMGKIP_01972	BALMGKIP_00950	BALMGKIP_00949		7	17
Legionella_sp_MW5194_GCF_016864235	HFNHLPBK_00548	HFNHLPBK_00547	HFNHLPBK_00546	HFNHLPBK_00545	HFNHLPBK_00544	HFNHLPBK_00543	HFNHLPBK_00542		HFNHLPBK_00867	HFNHLPBK_00868	No hit	HFNHLPBK_00870	HFNHLPBK_00871	HFNHLPBK_00872	HFNHLPBK_00873	HFNHLPBK_00875	HFNHLPBK_00876	HFNHLPBK_00877	HFNHLPBK_00878	HFNHLPBK_00879	HFNHLPBK_00880	HFNHLPBK_00881	HFNHLPBK_00882	HFNHLPBK_00883	HFNHLPBK_00886	HFNHLPBK_00887		7	17
Legionella_sp_PATHC032_GCF_026191185	NBBGMKDC_02677	NBBGMKDC_02678	NBBGMKDC_02679	NBBGMKDC_02689	NBBGMKDC_02690	NBBGMKDC_02691	NBBGMKDC_02692		NBBGMKDC_00449	NBBGMKDC_00450	NBBGMKDC_00451	NBBGMKDC_00452	NBBGMKDC_00453	NBBGMKDC_00454	NBBGMKDC_00455	NBBGMKDC_00456	NBBGMKDC_00457	NBBGMKDC_00458	NBBGMKDC_00459	NBBGMKDC_00460	NBBGMKDC_00461	NBBGMKDC_00462	NBBGMKDC_00463	NBBGMKDC_00464	NBBGMKDC_00466	NBBGMKDC_00467		7	18
Legionella_sp_PATHC035_GCF_026191115	ILHBCBIK_01387	ILHBCBIK_01388	ILHBCBIK_01389	ILHBCBIK_01392	ILHBCBIK_01393	ILHBCBIK_01394	ILHBCBIK_01395		ILHBCBIK_01186	ILHBCBIK_01185	No hit	ILHBCBIK_01183	ILHBCBIK_01182	ILHBCBIK_01181	ILHBCBIK_01180	ILHBCBIK_01179	ILHBCBIK_01178	ILHBCBIK_01177	ILHBCBIK_01176	ILHBCBIK_01175	ILHBCBIK_01174	ILHBCBIK_01173	ILHBCBIK_01172	ILHBCBIK_01171	ILHBCBIK_01323	ILHBCBIK_01322		7	17
Legionella_sp_PATHC038_GCF_026191355	AFEDFECJ_02820	AFEDFECJ_02819	AFEDFECJ_02818	AFEDFECJ_02815	AFEDFECJ_02814	AFEDFECJ_02813	AFEDFECJ_02812		AFEDFECJ_03061	AFEDFECJ_03062	No hit	AFEDFECJ_03064	AFEDFECJ_03065	AFEDFECJ_03066	AFEDFECJ_03067	AFEDFECJ_03068	AFEDFECJ_03069	AFEDFECJ_03070	AFEDFECJ_03071	AFEDFECJ_03072	AFEDFECJ_03073	AFEDFECJ_03074	AFEDFECJ_03075	AFEDFECJ_03076	AFEDFECJ_02888	AFEDFECJ_02889		7	17
Legionella_sp_PC1000_GCF_014109805	GLDJNNFL_00323	GLDJNNFL_00322	GLDJNNFL_00321	GLDJNNFL_00318	GLDJNNFL_00317	GLDJNNFL_00316	GLDJNNFL_00315		GLDJNNFL_02988	GLDJNNFL_02987	No hit	GLDJNNFL_02985	GLDJNNFL_02984	GLDJNNFL_02983	GLDJNNFL_02982	GLDJNNFL_02981	GLDJNNFL_02980	GLDJNNFL_02979	GLDJNNFL_02978	GLDJNNFL_02977	GLDJNNFL_02976	GLDJNNFL_02741	GLDJNNFL_02974	GLDJNNFL_02973	GLDJNNFL_00389	GLDJNNFL_00390		7	17
Legionella_sp_PC997_GCF_014109825	ECJILPNI_00326	ECJILPNI_00325	ECJILPNI_00324	ECJILPNI_00321	ECJILPNI_00320	ECJILPNI_00319	ECJILPNI_00318		ECJILPNI_02691	ECJILPNI_02690	No hit	ECJILPNI_02688	ECJILPNI_02687	ECJILPNI_02686	ECJILPNI_02685	ECJILPNI_02684	ECJILPNI_02683	ECJILPNI_02682	ECJILPNI_02681	ECJILPNI_02680	ECJILPNI_02679	ECJILPNI_02678	ECJILPNI_02677	ECJILPNI_02676	ECJILPNI_00386	ECJILPNI_00387		7	17
Legionella_sp_W10_070_GCF_900640175	GKPGFKPP_01409	GKPGFKPP_01408	GKPGFKPP_01407	GKPGFKPP_01406	GKPGFKPP_01405	GKPGFKPP_01404	GKPGFKPP_01403		GKPGFKPP_00285	GKPGFKPP_00284	No hit	GKPGFKPP_00282	GKPGFKPP_00281	GKPGFKPP_00280	GKPGFKPP_00279	GKPGFKPP_00278	GKPGFKPP_00277	GKPGFKPP_00276	GKPGFKPP_00275	GKPGFKPP_00274	GKPGFKPP_00273	GKPGFKPP_00272	GKPGFKPP_00271	GKPGFKPP_00270	GKPGFKPP_00266	GKPGFKPP_00265		7	17
Legionella_steelei_GCF_001468005	ONIMFENM_01703	ONIMFENM_01704	ONIMFENM_01705	ONIMFENM_01707	ONIMFENM_01708	ONIMFENM_01709	ONIMFENM_01710		ONIMFENM_00958	ONIMFENM_00959	No hit	ONIMFENM_00961	ONIMFENM_00962	ONIMFENM_00963	ONIMFENM_00964	ONIMFENM_00965	ONIMFENM_00966	ONIMFENM_00967	ONIMFENM_00968	ONIMFENM_00969	ONIMFENM_00970	ONIMFENM_00971	ONIMFENM_00972	ONIMFENM_00973	ONIMFENM_01638	ONIMFENM_01637		7	17
Legionella_steigerwaltii_GCF_001468065	PAKJHNBA_01139	PAKJHNBA_01138	PAKJHNBA_01137	PAKJHNBA_01135	PAKJHNBA_01134	PAKJHNBA_01133	PAKJHNBA_01132		PAKJHNBA_01631	PAKJHNBA_01632	No hit	PAKJHNBA_01634	PAKJHNBA_01635	PAKJHNBA_01636	PAKJHNBA_01637	PAKJHNBA_01638	PAKJHNBA_01639	PAKJHNBA_01640	PAKJHNBA_01641	PAKJHNBA_01642	PAKJHNBA_01643	PAKJHNBA_01644	PAKJHNBA_01645	PAKJHNBA_01646	PAKJHNBA_01204	PAKJHNBA_01205		7	17
Legionella_taurinensis_GCF_900452865	PFNJKELK_00697	PFNJKELK_00696	PFNJKELK_00695	PFNJKELK_00694	PFNJKELK_00693	PFNJKELK_00692	PFNJKELK_00691		PFNJKELK_00916	PFNJKELK_00917	No hit	PFNJKELK_00919	PFNJKELK_00920	PFNJKELK_00921	PFNJKELK_00922	PFNJKELK_00924	PFNJKELK_00925	PFNJKELK_00926	PFNJKELK_00927	PFNJKELK_00928	PFNJKELK_00929	PFNJKELK_00930	PFNJKELK_00931	PFNJKELK_00932	PFNJKELK_00934	PFNJKELK_00935		7	17
Legionella_tucsonensis_GCF_001468035	FCDIDMGM_02799	FCDIDMGM_02800	FCDIDMGM_02801	FCDIDMGM_02804	FCDIDMGM_02805	FCDIDMGM_02806	FCDIDMGM_02807		FCDIDMGM_02401	FCDIDMGM_02400	No hit	FCDIDMGM_02398	FCDIDMGM_02397	FCDIDMGM_02396	FCDIDMGM_02395	FCDIDMGM_02394	FCDIDMGM_02393	FCDIDMGM_02392	FCDIDMGM_02391	FCDIDMGM_02390	FCDIDMGM_02389	FCDIDMGM_02388	FCDIDMGM_02387	FCDIDMGM_02386	FCDIDMGM_02732	FCDIDMGM_02731		7	17
Legionella_tunisiensis_GCF_000308315	GOOKLGIE_00669	GOOKLGIE_00670	GOOKLGIE_03031	GOOKLGIE_00602	GOOKLGIE_00604	GOOKLGIE_00605	GOOKLGIE_00606		GOOKLGIE_03075	GOOKLGIE_03076	No hit	GOOKLGIE_03078	GOOKLGIE_03079	GOOKLGIE_03081	GOOKLGIE_03038	GOOKLGIE_03039	GOOKLGIE_03040	GOOKLGIE_03041	GOOKLGIE_03044	GOOKLGIE_03046	GOOKLGIE_03047	GOOKLGIE_03048	GOOKLGIE_03049	GOOKLGIE_03051	GOOKLGIE_00227	GOOKLGIE_00226		7	17
Legionella_wadsworthii_DSM_21896_ATCC_33877_GCF_000701265	MNGDAKFM_02373	MNGDAKFM_02374	MNGDAKFM_02375	MNGDAKFM_02379	MNGDAKFM_02380	MNGDAKFM_02381	MNGDAKFM_02382		MNGDAKFM_02551	MNGDAKFM_02552	No hit	MNGDAKFM_02554	MNGDAKFM_02555	MNGDAKFM_02556	MNGDAKFM_02557	MNGDAKFM_02558	MNGDAKFM_02559	MNGDAKFM_02560	MNGDAKFM_02561	MNGDAKFM_02562	MNGDAKFM_02563	MNGDAKFM_02683	MNGDAKFM_02565	MNGDAKFM_02566	MNGDAKFM_02313	MNGDAKFM_02312		7	17
Legionella_waltersii_GCF_001468085	ACAAFDMK_01375	ACAAFDMK_01376	ACAAFDMK_01377	ACAAFDMK_01382	ACAAFDMK_01383	ACAAFDMK_01384	ACAAFDMK_01385		ACAAFDMK_02516	ACAAFDMK_02517	No hit	ACAAFDMK_02519	ACAAFDMK_02520	ACAAFDMK_02521	ACAAFDMK_02522	ACAAFDMK_02523	ACAAFDMK_02524	ACAAFDMK_02525	ACAAFDMK_02526	ACAAFDMK_02527	ACAAFDMK_02528	ACAAFDMK_02529	ACAAFDMK_02530	ACAAFDMK_02531	ACAAFDMK_02533	ACAAFDMK_02534		7	17
Legionella_worsleiensis_GCF_001467535	GNCAOMDL_01572	GNCAOMDL_01571	GNCAOMDL_01570	GNCAOMDL_01562	GNCAOMDL_01561	GNCAOMDL_01560	GNCAOMDL_01559		GNCAOMDL_00510	GNCAOMDL_00511	No hit	GNCAOMDL_00513	GNCAOMDL_00514	GNCAOMDL_00515	GNCAOMDL_00516	GNCAOMDL_00517	GNCAOMDL_00518	GNCAOMDL_00519	GNCAOMDL_00520	GNCAOMDL_00521	GNCAOMDL_00522	GNCAOMDL_00523	GNCAOMDL_00524	GNCAOMDL_00525	GNCAOMDL_01074	GNCAOMDL_01075		7	17
Legionella_yabuuchiae_GCF_900640115	BBJEBAAJ_01826	BBJEBAAJ_01825	BBJEBAAJ_01824	BBJEBAAJ_01823	BBJEBAAJ_01822	BBJEBAAJ_01821	BBJEBAAJ_01820		BBJEBAAJ_00171	BBJEBAAJ_00172	No hit	BBJEBAAJ_00174	BBJEBAAJ_00175	BBJEBAAJ_00176	BBJEBAAJ_00177	BBJEBAAJ_00178	BBJEBAAJ_00179	BBJEBAAJ_00180	BBJEBAAJ_00181	BBJEBAAJ_00182	BBJEBAAJ_00183	BBJEBAAJ_00185	BBJEBAAJ_00186	BBJEBAAJ_00187	BBJEBAAJ_00188	BBJEBAAJ_00189		7	17
Pseudomonadota_bacterium_GCA_020051095	FKNLDOHE_01992	FKNLDOHE_01993	FKNLDOHE_01994	FKNLDOHE_01597	FKNLDOHE_01598	FKNLDOHE_01599	FKNLDOHE_01600		FKNLDOHE_01955	FKNLDOHE_01956	No hit	FKNLDOHE_01958	FKNLDOHE_01959	FKNLDOHE_01960	FKNLDOHE_01961	FKNLDOHE_01962	FKNLDOHE_01963	FKNLDOHE_01965	FKNLDOHE_01966	FKNLDOHE_01967	FKNLDOHE_01968	FKNLDOHE_01969	FKNLDOHE_01970	FKNLDOHE_01971	FKNLDOHE_01974	FKNLDOHE_01975		7	17
Pseudomonadota_bacterium_GCA_020161725	EHBLNOLP_00340	EHBLNOLP_00339	EHBLNOLP_00338	EHBLNOLP_00337	EHBLNOLP_00336	EHBLNOLP_00335	EHBLNOLP_00826		EHBLNOLP_00645	EHBLNOLP_00646	No hit	EHBLNOLP_00648	EHBLNOLP_01046	EHBLNOLP_00017	EHBLNOLP_00018	EHBLNOLP_00019	EHBLNOLP_00020	EHBLNOLP_00021	EHBLNOLP_00649	EHBLNOLP_00650	EHBLNOLP_00651	EHBLNOLP_00652	EHBLNOLP_00653	EHBLNOLP_00654	EHBLNOLP_00670	EHBLNOLP_00671		7	17
Pseudomonadota_bacterium_GCA_021807845	KJNFFJBG_00107	No hit	KJNFFJBG_00965	KJNFFJBG_00239	KJNFFJBG_00238	KJNFFJBG_00237	KJNFFJBG_00236		KJNFFJBG_00062	KJNFFJBG_00063	No hit	No hit	No hit	No hit	No hit	No hit	No hit	No hit	No hit	No hit	KJNFFJBG_00664	No hit	No hit	No hit	No hit	No hit		6	3
Pseudomonadota_bacterium_GCA_021848965	HGAADPEB_01010	HGAADPEB_01009	HGAADPEB_01008	No hit	No hit	No hit	No hit		HGAADPEB_01625	HGAADPEB_01624	No hit	HGAADPEB_00210	HGAADPEB_01048	HGAADPEB_01049	No hit	No hit	HGAADPEB_00916	HGAADPEB_01887	No hit	No hit	HGAADPEB_01980	No hit	No hit	HGAADPEB_01062	HGAADPEB_01501	HGAADPEB_01502		3	11
Pseudomonadota_bacterium_GCA_021849905	No hit	MCJOFCKM_01211	MCJOFCKM_01210	MCJOFCKM_01209	MCJOFCKM_00647	MCJOFCKM_00648	MCJOFCKM_00649		MCJOFCKM_00810	MCJOFCKM_00809	No hit	MCJOFCKM_00807	MCJOFCKM_00806	No hit	MCJOFCKM_01412	MCJOFCKM_01413	MCJOFCKM_01414	MCJOFCKM_01415	MCJOFCKM_01416	MCJOFCKM_01417	MCJOFCKM_01418	MCJOFCKM_01419	MCJOFCKM_01420	MCJOFCKM_01421	MCJOFCKM_01423	MCJOFCKM_01424		6	16
Tatlockia_sp_GCA_013697645	CMPDFAKE_01656	CMPDFAKE_01657	CMPDFAKE_01658	No hit	No hit	No hit	No hit		CMPDFAKE_01408	CMPDFAKE_01407	No hit	CMPDFAKE_01405	No hit	CMPDFAKE_02619	CMPDFAKE_02620	CMPDFAKE_02621	CMPDFAKE_02622	CMPDFAKE_02623	CMPDFAKE_02624	CMPDFAKE_02625	CMPDFAKE_02626	CMPDFAKE_02627	CMPDFAKE_02628	CMPDFAKE_02629	CMPDFAKE_00561	CMPDFAKE_00560		3	16
Tatlockia_sp_GCA_013697725	JEFLIDPE_01269	JEFLIDPE_01268	JEFLIDPE_01267	JEFLIDPE_01261	No hit	JEFLIDPE_00816	JEFLIDPE_00817		JEFLIDPE_01645	JEFLIDPE_01646	No hit	JEFLIDPE_01648	JEFLIDPE_01649	JEFLIDPE_01650	JEFLIDPE_01651	JEFLIDPE_01652	JEFLIDPE_01653	JEFLIDPE_01654	JEFLIDPE_01655	JEFLIDPE_01656	JEFLIDPE_01657	JEFLIDPE_01658	JEFLIDPE_01659	JEFLIDPE_01660	JEFLIDPE_01665	JEFLIDPE_01666		6	17
Tatlockia_sp_GCA_013697955	DKOHJOIJ_01512	DKOHJOIJ_01511	DKOHJOIJ_01510	DKOHJOIJ_01507	No hit	DKOHJOIJ_00001	DKOHJOIJ_00002		DKOHJOIJ_01393	DKOHJOIJ_01392	No hit	DKOHJOIJ_01390	DKOHJOIJ_01389	DKOHJOIJ_01388	DKOHJOIJ_01387	DKOHJOIJ_01386	DKOHJOIJ_01385	DKOHJOIJ_01384	DKOHJOIJ_01383	DKOHJOIJ_01382	DKOHJOIJ_01381	DKOHJOIJ_01380	DKOHJOIJ_01379	DKOHJOIJ_01378	DKOHJOIJ_01368	DKOHJOIJ_01367		6	17
Tatlockia_sp_GCA_013812775	OGCMNLPK_02905	OGCMNLPK_02904	OGCMNLPK_02962	OGCMNLPK_02858	OGCMNLPK_01666	OGCMNLPK_01667	OGCMNLPK_01668		OGCMNLPK_02054	No hit	No hit	OGCMNLPK_01991	OGCMNLPK_01990	OGCMNLPK_01989	OGCMNLPK_01988	OGCMNLPK_01987	OGCMNLPK_01986	OGCMNLPK_01985	No hit	No hit	OGCMNLPK_00507	OGCMNLPK_00506	OGCMNLPK_00505	OGCMNLPK_00504	OGCMNLPK_00661	OGCMNLPK_00662		7	14
uncultured_Legionellaceae_bacterium_GCA_903887975	MIGMGHBM_01138	MIGMGHBM_01137	MIGMGHBM_01136	MIGMGHBM_01262	No hit	MIGMGHBM_00849	MIGMGHBM_00848		MIGMGHBM_00367	MIGMGHBM_00368	No hit	MIGMGHBM_00370	MIGMGHBM_00371	MIGMGHBM_00372	MIGMGHBM_00373	MIGMGHBM_00374	MIGMGHBM_00375	MIGMGHBM_00376	MIGMGHBM_00377	MIGMGHBM_00378	MIGMGHBM_00379	MIGMGHBM_00380	MIGMGHBM_00381	MIGMGHBM_00382	MIGMGHBM_00383	MIGMGHBM_00384		6	17
uncultured_Legionella_sp_GCA_902168255	ANFFLIGC_01485	ANFFLIGC_01484	ANFFLIGC_01483	ANFFLIGC_00702	ANFFLIGC_00703	ANFFLIGC_00704	ANFFLIGC_00705		ANFFLIGC_01266	ANFFLIGC_01265	No hit	ANFFLIGC_01402	ANFFLIGC_00102	ANFFLIGC_00101	ANFFLIGC_00804	ANFFLIGC_00805	ANFFLIGC_00806	ANFFLIGC_00807	ANFFLIGC_00808	ANFFLIGC_00809	ANFFLIGC_00810	ANFFLIGC_00812	ANFFLIGC_00813	ANFFLIGC_00814	ANFFLIGC_01452	ANFFLIGC_01451		7	17
uncultured_Legionella_sp_GCA_903877115	No hit	No hit	DHFIMDOF_00520	DHFIMDOF_00519	DHFIMDOF_00518	DHFIMDOF_00517	DHFIMDOF_00516		DHFIMDOF_00582	DHFIMDOF_00581	No hit	DHFIMDOF_00578	DHFIMDOF_01830	DHFIMDOF_01829	DHFIMDOF_01828	DHFIMDOF_01827	DHFIMDOF_01826	DHFIMDOF_01825	DHFIMDOF_01824	DHFIMDOF_01823	DHFIMDOF_01822	DHFIMDOF_01821	DHFIMDOF_01820	DHFIMDOF_01819	DHFIMDOF_01815	DHFIMDOF_01814		5	17
uncultured_Legionella_sp_GCA_903885895	FEGOKPHB_00408	FEGOKPHB_00407	FEGOKPHB_00406	FEGOKPHB_00255	FEGOKPHB_00256	FEGOKPHB_00257	FEGOKPHB_00258		FEGOKPHB_00870	FEGOKPHB_00871	No hit	FEGOKPHB_00873	FEGOKPHB_02112	FEGOKPHB_02113	FEGOKPHB_02114	FEGOKPHB_02115	FEGOKPHB_02116	FEGOKPHB_02117	FEGOKPHB_00371	FEGOKPHB_00372	FEGOKPHB_00373	FEGOKPHB_00374	FEGOKPHB_00375	FEGOKPHB_00376	FEGOKPHB_02011	No hit		7	16
uncultured_Legionella_sp_GCA_945952115	MJJMDCBM_00070	MJJMDCBM_00071	MJJMDCBM_00072	MJJMDCBM_00075	MJJMDCBM_00076	MJJMDCBM_00077	MJJMDCBM_00078		MJJMDCBM_00714	MJJMDCBM_00713	No hit	MJJMDCBM_00711	MJJMDCBM_00710	MJJMDCBM_00709	MJJMDCBM_00708	MJJMDCBM_00707	MJJMDCBM_00706	MJJMDCBM_00705	MJJMDCBM_01435	MJJMDCBM_01434	MJJMDCBM_01433	MJJMDCBM_01432	MJJMDCBM_01431	MJJMDCBM_01430	MJJMDCBM_01426	MJJMDCBM_01425		7	17
uncultured_Legionella_sp_GCF_937871865	HINEFINI_00365	HINEFINI_00366	HINEFINI_00367	HINEFINI_01199	HINEFINI_01198	HINEFINI_01197	HINEFINI_01196		HINEFINI_02415	HINEFINI_02414	No hit	HINEFINI_02412	HINEFINI_02411	HINEFINI_02410	HINEFINI_02409	HINEFINI_02408	HINEFINI_02407	HINEFINI_02406	HINEFINI_02405	HINEFINI_02404	HINEFINI_02403	HINEFINI_02402	HINEFINI_02401	HINEFINI_02400	HINEFINI_02395	HINEFINI_02394		7	17
# Genomes with hit	160	161	164	158	160	163	157		159	163	5	161	162	160	157	150	166	158	158	157	166	160	160	159	159	157

## Sheet: MacSyFinder
Table S4. Legionella secretion systems and HipBST toxin-antitoxin system
MacSyFinder summary
Species	T1SS	T2SS	Dot/Icm*	pT4SSt	T5aSS	T5bSS	T5cSS	T6SSi	T4aP	T4bP	Flagellum	MSH	Tad
Candidatus_Legionella_polyplacis_GCF_002776555.1	N	N	N	N	N	N	N	N	N	N	N	N	N
Coxiella_burnetii_GCF_005280755.1	Y	N	Y	N	N	N	N	N	Y	N	N	N	N
Fluoribacter_dumoffii_NY_23_GCF_000236165.1	N	Y	Y	Y	N	N	N	N	Y	N	Y	N	N
Fluoribacter_gormanii_GCF_900156395.1	Y	Y	Y	Y	N	N	N	N	Y	N	Y	Y	N
Gammaproteobacteria_bacterium_GCA_010030245.1	N	Y	Y	N	N	N	N	N	N	N	N	N	N
Gammaproteobacteria_bacterium_GCA_013289415.1	N	N	Y	Y	Y	N	N	N	N	N	N	N	N
Gammaproteobacteria_bacterium_GCA_022600515.1	N	Y	Y	N	N	N	N	N	N	N	N	N	N
Gammaproteobacteria_bacterium_GCA_022600575.1	Y	Y	Y	N	N	N	N	N	N	N	N	N	N
Gammaproteobacteria_bacterium_GCA_024742995.1	N	Y	Y	N	N	N	N	N	Y	N	N	N	N
Gammaproteobacteria_bacterium_GCA_026399205.1	Y	Y	Y	N	N	N	N	N	Y	N	N	N	N
Gammaproteobacteria_bacterium_GCA_030147635.1	Y	Y	Y	N	N	N	N	N	N	N	N	N	N
Gammaproteobacteria_bacterium_GCA_030147855.1	N	Y	Y	N	N	N	N	N	N	N	N	N	N
Gammaproteobacteria_bacterium_GCA_030427555.1	N	Y	Y	N	N	N	N	N	Y	N	N	N	N
Gammaproteobacteria_bacterium_GCA_030428185.1	Y	Y	Y	Y	N	N	N	N	Y	N	N	Y	N
Legionella_adelaidensis_GCF_900637865.1	N	N	Y	N	N	N	N	N	N	N	N	Y	N
Legionella_anisa_GCF_001467525.1	N	Y	Y	Y	N	N	N	N	Y	N	Y	N	N
Legionella_antarctica_GCF_011764505.1	N	Y	Y	Y	N	N	N	N	Y	N	Y	N	N
Legionella_beliardensis_GCF_900452395.1	Y	Y	Y	N	Y	N	N	N	Y	N	N	N	N
Legionella_birminghamensis_GCF_900452515.1	Y	Y	Y	Y	Y	N	N	Y	Y	N	Y	N	N
Legionella_bononiensis_GCF_016786415.1	N	Y	Y	Y	Y	N	N	N	Y	N	Y	Y	N
Legionella_bozemanae_GCF_001648595.1	N	Y	Y	Y	Y	N	N	N	Y	N	Y	N	N
Legionella_brunensis_GCF_001467025.1	Y	Y	Y	N	N	N	N	N	Y	N	Y	N	N
Legionella_busanensis_GCF_900461525.1	Y	Y	Y	Y	Y	N	Y	N	Y	N	N	N	N
Legionella_cardiaca_GCF_029026145.1	Y	Y	Y	N	N	N	N	N	Y	N	Y	N	N
Legionella_cherrii_GCF_900635815.1	N	Y	Y	Y	N	N	N	N	Y	N	Y	N	N
Legionella_cincinnatiensis_GCF_900452415.1	Y	Y	Y	N	Y	N	N	N	Y	N	N	N	N
Legionella_clemsonensis_GCF_002240035.1	Y	Y	Y	N	N	N	N	N	Y	N	Y	N	N
Legionella_donaldsonii_GCF_900452385.1	N	Y	Y	N	N	N	N	N	Y	N	Y	N	N
Legionella_drancourtii_LLAP12_GCF_000162755.2	N	Y	Y	Y	Y	N	N	N	Y	N	Y	Y	N
Legionella_drozanskii_LLAP_1_GCF_001467585.1	Y	Y	Y	N	N	N	N	N	Y	N	Y	N	N
Legionella_erythra_GCF_001467615.1	Y	Y	Y	Y	N	N	N	N	Y	N	Y	N	N
Legionella_fairfieldensis_ATCC_49588_GCF_000621525.1	Y	Y	Y	Y	Y	N	N	N	Y	N	Y	N	N
Legionella_fallonii_LLAP_10_GCF_000953135.1	Y	Y	Y	N	Y	N	N	N	Y	N	Y	N	N
Legionella_feeleii_GCF_001467625.1	Y	Y	Y	N	N	N	N	N	Y	N	Y	N	N
Legionella_geestiana_GCF_004571195.1	N	Y	Y	Y	N	N	N	N	Y	N	Y	N	N
Legionella_genomosp_1_GCA_945862275.1	N	Y	Y	Y	N	N	N	N	N	N	N	N	N
Legionella_genomosp_1_GCA_945862405.1	Y	Y	Y	Y	Y	N	N	N	N	N	N	Y	N
Legionella_genomosp_1_GCA_945865355.1	N	Y	Y	N	Y	N	N	N	Y	N	N	N	N
Legionella_genomosp_1_GCA_945867185.1	N	Y	Y	N	N	N	N	N	N	N	N	N	N
Legionella_genomosp_1_GCA_945878715.1	N	N	Y	N	N	N	N	N	Y	N	N	Y	N
Legionella_genomosp_1_GCA_945878975.1	N	Y	Y	N	N	N	N	N	Y	N	N	N	N
Legionella_genomosp_1_GCA_945889365.1	N	Y	Y	N	N	N	N	N	Y	N	N	N	N
Legionella_genomosp_1_GCA_945901145.1	N	Y	Y	N	N	N	N	N	N	N	N	N	N
Legionella_genomosp_1_GCA_945901965.1	N	N	Y	N	N	N	N	N	Y	N	N	N	Y
Legionella_gratiana_GCF_001467695.1	Y	Y	Y	Y	Y	N	N	N	Y	N	N	N	N
Legionella_gresilensis_GCF_900639865.1	Y	Y	Y	N	Y	N	Y	N	Y	N	N	N	N
Legionella_hackeliae_GCF_000953655.1	Y	Y	Y	N	N	N	N	N	Y	N	Y	N	N
Legionella_impletisoli_GCF_900639875.1	N	Y	Y	Y	N	N	N	N	Y	N	N	Y	N
Legionella_israelensis_GCF_004571175.1	N	Y	Y	Y	N	N	N	N	Y	N	Y	N	N
Legionella_jamestowniensis_GCF_001467745.1	Y	Y	Y	Y	N	N	N	N	Y	N	N	N	N
Legionella_jordanis_GCF_900637635.1	Y	Y	Y	Y	N	N	N	N	Y	N	Y	N	N
Legionella_lansingensis_GCF_900187355.1	Y	Y	Y	N	N	N	N	N	Y	N	N	N	N
Legionella_londiniensis_GCF_001467825.1	N	Y	Y	Y	N	N	N	N	Y	N	N	Y	N
Legionella_longbeachae_GCA_016191305.1	N	N	Y	N	N	N	N	N	Y	N	N	N	N
Legionella_longbeachae_GCF_004283175.1	Y	Y	Y	N	Y	N	N	N	Y	N	N	N	N
Legionella_lytica_GCF_023921225.1	N	Y	Y	Y	N	N	N	N	Y	N	Y	N	N
Legionella_maceachernii_GCF_900167045.1	Y	Y	Y	N	N	N	N	N	Y	N	Y	N	N
Legionella_maioricensis_GCF_023618015.1	Y	Y	Y	Y	Y	N	N	N	Y	N	Y	N	N
Legionella_massiliensis_GCF_000756815.1	Y	Y	Y	N	Y	N	N	N	Y	N	Y	N	N
Legionella_micdadei_GCF_000953635.1	Y	Y	Y	Y	N	N	N	N	Y	N	Y	N	N
Legionella_moravica_DSM_19234_GCF_000423305.1	Y	Y	Y	Y	N	N	N	N	Y	N	Y	N	N
Legionella_sp_PL0398	N	N	Y	Y	N	N	N	N	Y	N	N	N	N
Legionella_sp_PL0403	Y	Y	Y	Y	Y	N	N	N	Y	N	Y	N	N
Legionella_nagasakiensis_GCF_900639915.1	Y	Y	Y	Y	N	N	N	N	Y	N	Y	N	N
Legionella_nautarum_GCF_001467895.1	Y	Y	Y	Y	Y	N	N	N	Y	N	Y	N	N
Legionella_norrlandica_GCF_000770585.1	N	Y	Y	Y	Y	N	N	N	Y	N	Y	N	N
Legionella_oakridgensis_ATCC_33761_DSM_21215_GCF_000512355.1	Y	Y	Y	Y	Y	N	N	N	Y	N	N	Y	N
Legionella_parisiensis_GCF_001467945.1	N	Y	Y	Y	N	N	N	N	Y	N	Y	N	N
Legionella_pneumophila_subsp_fraseri_GCF_000586315.1	N	Y	Y	Y	N	N	N	N	Y	N	Y	N	N
Legionella_pneumophila_subsp_pascullei_GCF_900637585.1	N	Y	Y	Y	Y	N	N	N	Y	N	Y	N	N
Legionella_pneumophila_subsp_pneumophila_str._Philadelphia_1_GCF_000008485.1	N	Y	Y	Y	N	N	N	N	Y	N	Y	N	N
Legionella_qingyii_GCF_003184185.1	Y	Y	Y	Y	N	N	N	N	Y	N	Y	Y	N
Legionella_quateirensis_GCF_001467955.1	Y	Y	Y	Y	Y	N	N	N	Y	N	Y	Y	N
Legionella_quinlivanii_GCF_003265995.1	Y	Y	Y	Y	Y	N	N	Y	Y	N	Y	N	N
Legionella_quinlivanii_GCF_900461555.1	Y	Y	Y	Y	Y	N	N	Y	Y	N	Y	N	N
Legionella_rowbothamii_GCF_900639985.1	N	Y	Y	Y	Y	N	N	N	Y	N	Y	N	N
Legionella_rubrilucens_GCF_001468125.1	Y	Y	Y	Y	N	N	N	N	Y	N	Y	N	N
Legionella_sainthelensi_GCF_900637685.1	N	Y	Y	Y	Y	N	N	N	Y	N	N	N	N
Legionella_santicrucis_GCF_001468135.1	Y	Y	Y	Y	Y	N	N	N	Y	N	N	Y	N
Legionella_saoudiensis_GCF_001465875.1	N	Y	Y	Y	Y	N	N	N	Y	N	Y	N	N
Legionella_septentrionalis_GCF_003989745.1	Y	Y	Y	Y	N	N	N	N	Y	N	N	N	N
Legionella_shakespearei_DSM_23087_GCF_000373765.1	Y	Y	Y	Y	N	N	N	N	Y	N	Y	N	N
Legionella_sp_515359_GCA_025941565.1	N	Y	Y	N	N	N	N	N	Y	N	Y	N	N
Legionella_sp_GCA_002786165.1	N	Y	Y	N	N	N	N	N	Y	N	N	N	N
Legionella_sp_GCA_002786205.1	N	Y	Y	N	N	N	N	N	Y	N	Y	N	N
Legionella_sp_GCA_002863045.1	Y	Y	Y	Y	Y	N	N	N	Y	N	N	N	N
Legionella_sp_GCA_003507515.1	N	Y	Y	N	N	N	N	N	N	N	N	N	N
Legionella_sp_GCA_004297865.1	N	Y	Y	N	Y	N	N	N	Y	N	N	N	N
Legionella_sp_GCA_009995425.1	N	Y	Y	Y	N	N	N	N	N	N	N	N	N
Legionella_sp_GCA_013697625.1	Y	Y	Y	Y	N	N	N	N	Y	N	N	N	N
Legionella_sp_GCA_013911415.1	N	Y	Y	Y	Y	N	N	N	Y	N	N	N	N
Legionella_sp_GCA_017306715.1	N	Y	Y	N	N	N	N	N	Y	N	Y	N	N
Legionella_sp_GCA_024636645.1	Y	Y	Y	N	N	N	N	N	Y	N	Y	N	N
Legionella_sp_GCA_027437055.1	Y	N	Y	N	Y	N	N	N	Y	N	Y	N	N
Legionella_sp_GCA_030158115.1	N	Y	Y	Y	Y	N	N	N	Y	N	N	N	N
Legionella_sp_GCA_030680075.1	Y	Y	Y	N	Y	N	N	N	Y	N	Y	N	N
Legionella_sp_GCA_030694525.1	Y	Y	Y	N	N	N	N	N	Y	N	Y	N	N
Legionella_sp_GCA_031291095.1	Y	Y	Y	N	Y	N	N	N	Y	N	Y	N	N
Legionella_sp_GCA_031291115.1	N	Y	Y	N	Y	Y	N	N	Y	N	Y	N	N
Legionella_sp_km772_GCF_003989735.1	N	Y	Y	Y	Y	N	N	N	Y	N	Y	N	N
Legionella_sp_MW5194_GCF_016864235.1	Y	Y	Y	N	N	N	N	N	Y	N	Y	N	N
Legionella_sp_PATHC032_GCF_026191185.1	N	Y	Y	Y	Y	N	N	N	Y	N	Y	N	N
Legionella_sp_PATHC035_GCF_026191115.1	N	Y	Y	N	Y	N	N	N	Y	N	Y	N	N
Legionella_sp_PATHC038_GCF_026191355.1	N	Y	Y	N	N	N	N	N	Y	N	Y	N	N
Legionella_sp_PC1000_GCF_014109805.1	N	Y	Y	Y	Y	N	N	N	Y	N	Y	N	N
Legionella_sp_PC997_GCF_014109825.1	Y	Y	Y	Y	N	N	N	N	Y	N	Y	Y	N
Legionella_sp_W10_070_GCF_900640175.1	N	Y	Y	Y	N	N	N	N	Y	N	Y	N	N
Legionella_spiritensis_GCF_900186965.1	Y	Y	Y	Y	N	N	N	N	Y	N	Y	N	N
Legionella_steelei_GCF_001468005.1	N	Y	Y	Y	Y	N	N	N	Y	N	Y	N	N
Legionella_steigerwaltii_GCF_001468065.1	N	Y	Y	N	N	N	N	Y	Y	N	Y	N	N
Legionella_taurinensis_GCF_900452865.1	Y	Y	Y	N	N	N	N	N	Y	N	Y	N	N
Legionella_tucsonensis_GCF_001468035.1	N	Y	Y	N	Y	N	N	N	Y	N	Y	N	N
Legionella_tunisiensis_GCF_000308315.1	N	Y	Y	Y	N	N	N	N	N	N	Y	N	N
Legionella_wadsworthii_DSM_21896_ATCC_33877_GCF_000701265.1	N	Y	Y	N	Y	N	Y	N	Y	N	N	N	N
Legionella_waltersii_GCF_001468085.1	Y	Y	Y	Y	N	N	N	N	Y	N	Y	Y	N
Legionella_worsleiensis_GCF_001467535.1	Y	Y	Y	N	N	N	N	N	Y	N	Y	N	N
Legionella_yabuuchiae_GCF_900640115.1	Y	Y	Y	N	N	N	N	N	Y	N	N	Y	N
Legionellaceae_bacterium_GCA_002707695.1	N	Y	Y	Y	N	N	N	N	N	N	N	N	N
Legionellaceae_bacterium_GCA_011087865.1	N	Y	Y	N	N	N	N	N	N	N	N	N	N
Legionellaceae_bacterium_GCA_018061965.1	N	Y	Y	N	Y	N	N	N	Y	N	N	N	N
Legionellaceae_bacterium_GCA_020831865.1	N	Y	Y	Y	N	N	N	N	Y	N	Y	N	N
Legionellaceae_bacterium_GCA_023266075.1	N	Y	Y	N	N	N	N	N	N	N	N	N	N
Legionellaceae_bacterium_GCA_027449525.1	Y	Y	Y	N	N	N	N	N	N	N	N	N	N
Legionellaceae_bacterium_GCA_029210085.1	Y	Y	Y	N	N	N	N	N	N	N	N	N	N
Legionellaceae_bacterium_GCA_029210265.1	N	Y	Y	Y	N	N	N	N	N	N	N	N	N
Legionellaceae_bacterium_GCA_029212465.1	Y	Y	Y	N	N	N	N	N	N	N	N	N	N
Legionellaceae_bacterium_GCA_029212505.1	N	Y	Y	N	N	N	N	N	N	N	N	N	N
Legionellaceae_bacterium_GCA_029213075.1	Y	Y	Y	N	N	N	N	N	Y	N	N	N	N
Legionellaceae_bacterium_GCA_030148065.1	Y	Y	Y	Y	N	N	N	N	Y	N	N	Y	N
Legionellaceae_bacterium_GCA_030157565.1	Y	Y	Y	N	N	N	N	N	Y	N	N	N	N
Legionellaceae_bacterium_GCA_030157805.1	N	Y	Y	N	N	N	N	N	Y	N	N	Y	N
Legionellaceae_bacterium_GCA_030695645.1	N	Y	Y	N	N	N	N	N	Y	N	N	Y	N
Legionellaceae_bacterium_GCA_030696305.1	N	Y	Y	N	Y	N	N	N	Y	N	N	N	N
Legionellaceae_bacterium_GCA_030696465.1	N	Y	Y	N	Y	N	N	N	Y	N	N	N	N
Legionellaceae_bacterium_GCA_947470005.1	N	N	Y	N	N	N	N	N	N	N	N	N	N
Legionellaceae_bacterium_GCA_947473535.1	N	N	Y	N	N	N	N	N	N	N	N	N	N
Legionellaceae_bacterium_GCA_947474165.1	N	Y	Y	Y	Y	N	N	N	Y	N	N	N	N
Legionellaceae_bacterium_GCA_947476305.1	N	Y	Y	N	N	N	N	N	Y	N	N	N	N
Legionellaceae_bacterium_GCA_947477015.1	N	Y	Y	N	N	N	N	N	Y	N	Y	N	N
Legionellaceae_bacterium_GCA_947504795.1	Y	Y	Y	N	N	N	N	N	N	N	N	N	N
Legionellaceae_bacterium_GCA_947504875.1	N	Y	Y	Y	N	N	N	N	Y	N	N	N	N
Legionellaceae_bacterium_GCA_947505025.1	Y	Y	Y	N	N	N	N	N	N	N	N	N	N
Legionellaceae_bacterium_UBA2794_GCA_002352055.1	N	Y	Y	N	N	N	N	N	Y	N	Y	N	N
Legionellaceae_bacterium_UBA6148_GCA_002423125.1	N	Y	Y	N	N	N	N	N	Y	N	Y	N	N
Legionellales_bacterium_GCA_003489505.1	N	Y	Y	N	N	N	N	N	N	N	N	N	N
Legionellales_bacterium_GCA_020050595.1	N	Y	Y	Y	N	N	N	N	Y	N	N	N	N
Legionellales_bacterium_GCA_020050955.1	N	N	Y	N	N	N	N	N	N	N	N	N	N
Legionellales_bacterium_GCA_021732495.1	N	Y	Y	N	N	N	N	N	Y	N	N	N	N
Legionellales_bacterium_GCA_026399195.1	N	Y	Y	N	N	N	N	N	Y	N	N	N	N
Legionellales_bacterium_GCA_027449905.1	N	Y	Y	Y	Y	N	N	N	Y	N	N	N	N
Legionellales_bacterium_RIFCSPHIGHO2_12_FULL_35_11_GCA_001803185.1	N	Y	Y	N	N	N	N	N	N	N	N	N	N
Legionellales_bacterium_RIFCSPHIGHO2_12_FULL_37_14_GCA_001804735.1	Y	Y	Y	N	N	N	N	N	Y	N	N	N	N
Legionellales_bacterium_UBA2469_GCA_002342175.1	Y	Y	Y	N	N	N	N	N	N	N	N	N	N
Legionellales_bacterium_UBA4759_GCA_002403515.1	N	Y	Y	N	N	N	N	N	N	N	N	N	N
Pseudomonadota_bacterium_GCA_020051095.1	Y	Y	Y	N	N	N	N	N	Y	N	Y	N	N
Pseudomonadota_bacterium_GCA_020161725.1	Y	Y	Y	N	Y	N	N	N	Y	N	N	N	N
Pseudomonadota_bacterium_GCA_021807845.1	N	Y	Y	N	N	N	N	N	N	N	N	N	N
Pseudomonadota_bacterium_GCA_021848965.1	N	N	Y	N	N	N	N	N	N	N	N	N	N
Pseudomonadota_bacterium_GCA_021849905.1	N	Y	Y	N	N	N	N	N	Y	N	N	N	N
Tatlockia_sp_GCA_013697645.1	Y	Y	Y	N	N	N	N	N	Y	N	N	N	N
Tatlockia_sp_GCA_013697725.1	N	Y	Y	N	N	N	N	N	Y	N	Y	N	N
Tatlockia_sp_GCA_013697955.1	N	Y	Y	Y	N	N	N	N	Y	N	Y	N	N
Tatlockia_sp_GCA_013812775.1	Y	Y	Y	N	N	N	N	N	Y	N	N	N	N
uncultured_Legionella_sp_GCA_902168255.1	N	N	Y	Y	N	N	N	N	Y	N	N	N	N
uncultured_Legionella_sp_GCA_903877115.1	N	Y	Y	N	N	N	N	N	Y	N	N	N	N
uncultured_Legionella_sp_GCA_903885895.1	N	Y	Y	N	Y	N	Y	N	Y	N	N	N	N
uncultured_Legionella_sp_GCA_945952115.1	N	Y	Y	Y	Y	N	N	N	Y	N	N	N	N
uncultured_Legionella_sp_GCF_937871865.1	Y	Y	Y	Y	Y	N	Y	N	Y	N	Y	N	N
uncultured_Legionellaceae_bacterium_GCA_903887975.1	N	Y	Y	N	N	N	N	N	Y	N	N	N	N
Number of genomes with system	72	155	168	74	53	1	5	4	135	0	77	19	1
Percentage of genomes with system	0.426036	0.91716	0.994083	0.43787	0.313609	0.00591716	0.0295858	0.0236686	0.798817	0	0.455621	0.112426	0.00591716
			*Dot/Icm inferred to be present from manual analysis. See sheet1

## Sheet: HipBST
Table S4. Legionella secretion systems and HipBST toxin-antitoxin system
HipBST genes
Species	HipB	HipS	HipT	HipBST Present	HipBST Clustered	HipST Merged	HipB	HipS	HipT
Candidatus_Legionella_polyplacis_GCF_002776555.1	No hit	No hit	No hit	FALSE	FALSE	FALSE	-	-	-
Coxiella_burnetii_GCF_005280755.1	No hit	No hit	No hit	FALSE	FALSE	FALSE	-	-	-
Fluoribacter_dumoffii_NY_23_GCF_000236165.1	LPPOCNBI_01915	LPPOCNBI_01916	LPPOCNBI_01917	TRUE	TRUE	FALSE	98.649	96.078	93.91
Fluoribacter_gormanii_GCF_900156395.1	PKHEFLHM_02843	PKHEFLHM_02842	PKHEFLHM_02840	TRUE	TRUE	FALSE	90.667	87.255	96.682
Gammaproteobacteria_bacterium_GCA_010030245.1	GLJJHGBA_01157	GLJJHGBA_01158	GLJJHGBA_01158	TRUE	TRUE	TRUE	30.357	29.762	30.233
Gammaproteobacteria_bacterium_GCA_013289415.1	EJMPDLJN_01538	EJMPDLJN_01467	EJMPDLJN_01467	TRUE	TRUE	TRUE	41.818	47.917	28.384
Gammaproteobacteria_bacterium_GCA_022600515.1	CEOPDFOI_00950	CEOPDFOI_00949	CEOPDFOI_00948	TRUE	TRUE	FALSE	69.333	75.248	74.839
Gammaproteobacteria_bacterium_GCA_022600575.1	LKNDBENI_01627	LKNDBENI_01628	LKNDBENI_01628	TRUE	TRUE	TRUE	44.068	31.579	29.146
Gammaproteobacteria_bacterium_GCA_024742995.1	EFPJKDFE_00830	EFPJKDFE_00831	No hit	FALSE	-	FALSE	38.596	30	-
Gammaproteobacteria_bacterium_GCA_026399205.1	FIBJLJBH_01635	FIBJLJBH_01636	FIBJLJBH_01637	TRUE	TRUE	FALSE	67.568	71	75.321
Gammaproteobacteria_bacterium_GCA_030147635.1	OGFIDBFA_01700	OGFIDBFA_01699	OGFIDBFA_01699	TRUE	TRUE	TRUE	41.667	34.667	31.188
Gammaproteobacteria_bacterium_GCA_030147855.1	HCCEDHPO_01481	HCCEDHPO_01480	HCCEDHPO_00297	TRUE	FALSE	FALSE	38.71	30.263	32.231
Gammaproteobacteria_bacterium_GCA_030427555.1	EFNOJBHG_01445	EFNOJBHG_01444	EFNOJBHG_01443	TRUE	TRUE	FALSE	82.432	78.431	84.142
Gammaproteobacteria_bacterium_GCA_030428185.1	No hit	No hit	No hit	FALSE	-	FALSE	-	-	-
Legionella_adelaidensis_GCF_900637865.1	EGMNPJML_00473	EGMNPJML_00474	EGMNPJML_00475	TRUE	TRUE	FALSE	93.333	87.129	96.753
Legionella_anisa_GCF_001467525.1	IHCLCDFC_00052	IHCLCDFC_00053	IHCLCDFC_00053	TRUE	TRUE	TRUE	38.571	36.364	24.254
Legionella_antarctica_GCF_011764505.1	CEDGBKHE_00171	No hit	No hit	FALSE	-	FALSE	29.825	-	-
Legionella_beliardensis_GCF_900452395.1	JACHOIIF_00880	JACHOIIF_00879	JACHOIIF_00878	TRUE	TRUE	FALSE	81.081	75.49	81.672
Legionella_birminghamensis_GCF_900452515.1	JMJONPBF_02642	JMJONPBF_02641	JMJONPBF_02640	TRUE	TRUE	FALSE	76	76.471	78.065
Legionella_bononiensis_GCF_016786415.1	MEJHJIAE_00254	MEJHJIAE_00253	No hit	FALSE	-	FALSE	37.931	34.667	-
Legionella_bozemanae_GCF_001648595.1	OONJJJCL_02036	OONJJJCL_02035	OONJJJCL_02035	TRUE	TRUE	TRUE	35.714	37.374	25.468
Legionella_brunensis_GCF_001467025.1	MNFAHOPA_02490	MNFAHOPA_02491	MNFAHOPA_02492	TRUE	TRUE	FALSE	93.333	88.235	94.551
Legionella_busanensis_GCF_900461525.1	FELKLPJO_01646	FELKLPJO_01645	FELKLPJO_01645	TRUE	TRUE	TRUE	41.667	31.373	28.148
Legionella_cardiaca_GCF_029026145.1	GEGPKJDP_00178	GEGPKJDP_00177	GEGPKJDP_00177	TRUE	TRUE	TRUE	37.931	32	27.411
Legionella_cherrii_GCF_900635815.1	HBPBMOJM_02673	HBPBMOJM_02674	HBPBMOJM_02674	TRUE	TRUE	TRUE	41.429	35.354	30.675
Legionella_cincinnatiensis_GCF_900452415.1	ILKAGGEM_03009	ILKAGGEM_03010	ILKAGGEM_03011	TRUE	TRUE	FALSE	80	82.353	82.372
Legionella_clemsonensis_GCF_002240035.1	AGLCOENM_02004	AGLCOENM_02005	AGLCOENM_02005	TRUE	TRUE	TRUE	37.931	35.354	26.337
Legionella_donaldsonii_GCF_900452385.1	ELAHBAHN_02665	ELAHBAHN_02385	No hit	FALSE	-	FALSE	92.537	32.653	-
Legionella_drancourtii_LLAP12_GCF_000162755.2	JHBGNBPJ_01694	JHBGNBPJ_01695	JHBGNBPJ_01696	TRUE	TRUE	FALSE	100	91.176	98.077
Legionella_drozanskii_LLAP_1_GCF_001467585.1	HMOHPDGI_02130	HMOHPDGI_02129	No hit	FALSE	-	FALSE	36.111	30.612	-
Legionella_erythra_GCF_001467615.1	ADNHEJFI_02315	ADNHEJFI_02316	ADNHEJFI_02316	TRUE	TRUE	TRUE	37.097	33.333	29.949
Legionella_fairfieldensis_ATCC_49588_GCF_000621525.1	AIAMNMPC_01635	No hit	No hit	FALSE	-	FALSE	25.974	-	-
Legionella_fallonii_LLAP_10_GCF_000953135.1	MJNPDBHB_03669	No hit	No hit	FALSE	-	FALSE	34.426	-	-
Legionella_feeleii_GCF_001467625.1	FMOPFKIA_01379	FMOPFKIA_01378	FMOPFKIA_01377	TRUE	TRUE	FALSE	90.667	87.255	91.346
Legionella_geestiana_GCF_004571195.1	EJFDGNMG_02347	EJFDGNMG_02348	EJFDGNMG_02349	TRUE	TRUE	FALSE	84	78.431	87.781
Legionella_genomosp_1_GCA_945862275.1	No hit	EEMFCKDB_00500	EEMFCKDB_00500	FALSE	-	TRUE	-	31.111	30.18
Legionella_genomosp_1_GCA_945862405.1	LGIAALFL_00843	LGIAALFL_00842	No hit	FALSE	-	FALSE	32.203	32.381	-
Legionella_genomosp_1_GCA_945865355.1	HGOHGCIC_02056	HGOHGCIC_02055	HGOHGCIC_02054	TRUE	TRUE	FALSE	66.216	72.549	67.857
Legionella_genomosp_1_GCA_945867185.1	EMIEIHHE_01013	EMIEIHHE_01012	EMIEIHHE_01011	TRUE	TRUE	FALSE	72	73.737	78.065
Legionella_genomosp_1_GCA_945878715.1	KJEPMBFL_00085	KJEPMBFL_00166	KJEPMBFL_00359	TRUE	-	FALSE	39.13	31.522	32.642
Legionella_genomosp_1_GCA_945878975.1	EGBGDFLO_01124	EGBGDFLO_01125	EGBGDFLO_01125	TRUE	TRUE	TRUE	42.105	30.263	26.904
Legionella_genomosp_1_GCA_945889365.1	PIMFHFKG_00388	PIMFHFKG_00387	PIMFHFKG_00386	TRUE	TRUE	FALSE	66.667	65.686	67.524
Legionella_genomosp_1_GCA_945901145.1	No hit	No hit	No hit	FALSE	-	FALSE	-	-	-
Legionella_genomosp_1_GCA_945901965.1	HIEHMAOP_00437	HIEHMAOP_00438	HIEHMAOP_01775	TRUE	FALSE	FALSE	78.378	73.529	76.555
Legionella_gratiana_GCF_001467695.1	KPEOKAKA_00955	KPEOKAKA_00956	KPEOKAKA_00957	TRUE	TRUE	FALSE	96	89.216	98.077
Legionella_gresilensis_GCF_900639865.1	GNJLEJOI_00352	GNJLEJOI_00353	GNJLEJOI_00354	TRUE	TRUE	FALSE	77.027	77.228	80.968
Legionella_hackeliae_GCF_000953655.1	No hit	No hit	FLPDHJBP_02434	FALSE	-	FALSE	-	-	63.063
Legionella_impletisoli_GCF_900639875.1	AAMCKLGD_00210	AAMCKLGD_00209	AAMCKLGD_00209	TRUE	TRUE	TRUE	32.258	31	29.87
Legionella_israelensis_GCF_004571175.1	ONPAOENA_02487	ONPAOENA_02486	ONPAOENA_02485	TRUE	TRUE	FALSE	92	90.196	89.389
Legionella_jamestowniensis_GCF_001467745.1	BJJLAOIM_00039	BJJLAOIM_02579	BJJLAOIM_02579	TRUE	FALSE	TRUE	69.231	37.333	30.698
Legionella_jordanis_GCF_900637635.1	No hit	No hit	No hit	FALSE	-	FALSE	-	-	-
Legionella_lansingensis_GCF_900187355.1	No hit	No hit	No hit	FALSE	-	FALSE	-	-	-
Legionella_londiniensis_GCF_001467825.1	GINICOPM_00712	No hit	GINICOPM_02081	FALSE	-	FALSE	26.316	-	93.827
Legionella_longbeachae_GCA_016191305.1	NLANGDAN_00483	NLANGDAN_00482	NLANGDAN_00481	TRUE	TRUE	FALSE	93.333	92.157	94.551
Legionella_longbeachae_GCF_004283175.1	KMMENPHD_01520	No hit	KMMENPHD_01518	FALSE	-	FALSE	37.931	-	32.895
Legionella_lytica_GCF_023921225.1	AAJDILCB_00805	AAJDILCB_00804	AAJDILCB_00803	TRUE	TRUE	FALSE	92	94.118	96.474
Legionella_maceachernii_GCF_900167045.1	ECPCJLCH_02239	No hit	ECPCJLCH_02794	FALSE	-	FALSE	73.333	-	28.571
Legionella_maioricensis_GCF_023618015.1	CLBNFJBH_02756	CLBNFJBH_02757	CLBNFJBH_02758	TRUE	TRUE	FALSE	69.565	71.287	73.052
Legionella_massiliensis_GCF_000756815.1	CECIKOIC_02942	No hit	CECIKOIC_02461	FALSE	-	FALSE	37.931	-	74.138
Legionella_micdadei_GCF_000953635.1	No hit	No hit	No hit	FALSE	-	FALSE	-	-	-
Legionella_moravica_DSM_19234_GCF_000423305.1	GJONAHEG_01493	GJONAHEG_01492	GJONAHEG_01491	TRUE	TRUE	FALSE	90.541	92.157	96.474
Legionella_sp_PL0398	No hit	No hit	No hit	FALSE	-	FALSE	-	-	-
Legionella_sp_PL0403	FIIPPAGN_02695	FIIPPAGN_02694	FIIPPAGN_02693	TRUE	TRUE	FALSE	93.333	89.216	98.758
Legionella_nagasakiensis_GCF_900639915.1	LHAAAHHC_02468	LHAAAHHC_02467	LHAAAHHC_02466	TRUE	TRUE	FALSE	94.667	91.176	98.718
Legionella_nautarum_GCF_001467895.1	APNGGJDD_00191	APNGGJDD_00190	APNGGJDD_00330	TRUE	-	FALSE	34.426	30.612	24.756
Legionella_norrlandica_GCF_000770585.1	PEAEBBIP_01358	PEAEBBIP_01359	PEAEBBIP_01360	TRUE	TRUE	FALSE	92	91.089	91.026
Legionella_oakridgensis_ATCC_33761_DSM_21215_GCF_000512355.1	KCHADMLL_01985	KCHADMLL_01986	No hit	FALSE	-	FALSE	36.667	34.783	-
Legionella_parisiensis_GCF_001467945.1	EFCCFKPC_00185	EFCCFKPC_00184	EFCCFKPC_00183	TRUE	TRUE	FALSE	93.333	90.196	98.077
Legionella_pneumophila_subsp_fraseri_GCF_000586315.1	FLNIBDIN_01715	FLNIBDIN_01716	FLNIBDIN_01717	TRUE	TRUE	FALSE	94.667	89.216	94.551
Legionella_pneumophila_subsp_pascullei_GCF_900637585.1	FFFJFPOO_02403	FFFJFPOO_02404	FFFJFPOO_02405	TRUE	TRUE	FALSE	96	92.157	92.926
Legionella_pneumophila_subsp_pneumophila_str._Philadelphia_1_GCF_000008485.1	NNJPAIPJ_02401	NNJPAIPJ_02402	NNJPAIPJ_02403	TRUE	TRUE	FALSE	100	100	100
Legionella_qingyii_GCF_003184185.1	CMMOBIHB_00204	CMMOBIHB_00203	CMMOBIHB_00202	TRUE	TRUE	FALSE	93.243	87.255	96.396
Legionella_quateirensis_GCF_001467955.1	IBLJFJIO_02479	IBLJFJIO_02478	IBLJFJIO_02477	TRUE	TRUE	FALSE	94.595	94.118	94.551
Legionella_quinlivanii_GCF_003265995.1	LPDGLBBB_00781	LPDGLBBB_01979	LPDGLBBB_01979	TRUE	FALSE	TRUE	37.705	35.87	28.627
Legionella_quinlivanii_GCF_900461555.1	KKOEFCLG_00556	KKOEFCLG_02308	No hit	FALSE	-	FALSE	70.833	33.333	-
Legionella_rowbothamii_GCF_900639985.1	No hit	No hit	No hit	FALSE	-	FALSE	-	-	-
Legionella_rubrilucens_GCF_001468125.1	NIAPMJND_02361	NIAPMJND_02362	NIAPMJND_02363	TRUE	TRUE	FALSE	96	84.314	95.498
Legionella_sainthelensi_GCF_900637685.1	MOMAHLMI_03148	MOMAHLMI_03149	MOMAHLMI_03150	TRUE	TRUE	FALSE	93.333	87.255	93.91
Legionella_santicrucis_GCF_001468135.1	GKMOAGNF_00147	GKMOAGNF_00148	GKMOAGNF_00149	TRUE	TRUE	FALSE	81.333	83.333	82.692
Legionella_saoudiensis_GCF_001465875.1	CMEBKOBH_03171	No hit	CMEBKOBH_01151	FALSE	-	FALSE	35.593	-	29.327
Legionella_septentrionalis_GCF_003989745.1	HFLLKBGL_01899	HFLLKBGL_01900	HFLLKBGL_01901	TRUE	TRUE	FALSE	77.027	79.412	80.968
Legionella_shakespearei_DSM_23087_GCF_000373765.1	MIGJIOAD_02208	MIGJIOAD_00323	MIGJIOAD_00323	TRUE	FALSE	TRUE	28.07	40.86	29.911
Legionella_sp_515359_GCA_025941565.1	BJEPNOJM_03304	BJEPNOJM_03305	BJEPNOJM_03306	TRUE	TRUE	FALSE	69.565	70.588	68.506
Legionella_sp_GCA_002786165.1	ODJKHLEA_00826	ODJKHLEA_00827	ODJKHLEA_00827	TRUE	TRUE	TRUE	38.983	28.947	28.426
Legionella_sp_GCA_002786205.1	MICAJNDM_01074	No hit	No hit	FALSE	-	FALSE	28.07	-	-
Legionella_sp_GCA_002863045.1	No hit	FKFHGDKE_00079	No hit	FALSE	-	FALSE	-	33.645	-
Legionella_sp_GCA_003507515.1	No hit	No hit	No hit	FALSE	-	FALSE	-	-	-
Legionella_sp_GCA_004297865.1	No hit	No hit	No hit	FALSE	-	FALSE	-	-	-
Legionella_sp_GCA_009995425.1	PAPICNDJ_01219	PAPICNDJ_00329	PAPICNDJ_01218	TRUE	FALSE	FALSE	38.095	33.333	31
Legionella_sp_GCA_013697625.1	No hit	No hit	No hit	FALSE	-	FALSE	-	-	-
Legionella_sp_GCA_013911415.1	No hit	No hit	No hit	FALSE	-	FALSE	-	-	-
Legionella_sp_GCA_017306715.1	No hit	No hit	PKJGHOKG_02723	FALSE	-	FALSE	-	-	31.088
Legionella_sp_GCA_024636645.1	AMDODIFF_01653	AMDODIFF_01652	AMDODIFF_01651	TRUE	TRUE	FALSE	84	78.431	79.808
Legionella_sp_GCA_027437055.1	No hit	No hit	No hit	FALSE	-	FALSE	-	-	-
Legionella_sp_GCA_030158115.1	No hit	No hit	No hit	FALSE	-	FALSE	-	-	-
Legionella_sp_GCA_030680075.1	JLIIPCLM_00554	JLIIPCLM_00555	JLIIPCLM_00556	TRUE	TRUE	FALSE	72.222	78	81.09
Legionella_sp_GCA_030694525.1	KGICFBDF_02327	KGICFBDF_01619	KGICFBDF_02528	TRUE	FALSE	FALSE	89.333	34.343	25
Legionella_sp_GCA_031291095.1	No hit	JCLNMADH_01455	No hit	FALSE	-	FALSE	-	33	-
Legionella_sp_GCA_031291115.1	LANKDJDG_00030	LANKDJDG_00029	LANKDJDG_00028	TRUE	TRUE	FALSE	67.647	62.745	71.382
Legionella_sp_km772_GCF_003989735.1	BALMGKIP_01431	No hit	No hit	FALSE	-	FALSE	39.344	-	-
Legionella_sp_MW5194_GCF_016864235.1	HFNHLPBK_03057	HFNHLPBK_02111	HFNHLPBK_02111	TRUE	-	TRUE	39.344	34.343	26.512
Legionella_sp_PATHC032_GCF_026191185.1	NBBGMKDC_02379	NBBGMKDC_02380	NBBGMKDC_02380	TRUE	TRUE	TRUE	37.931	36	30.952
Legionella_sp_PATHC035_GCF_026191115.1	ILHBCBIK_00544	ILHBCBIK_00545	ILHBCBIK_00545	TRUE	TRUE	TRUE	41.429	37.374	30.675
Legionella_sp_PATHC038_GCF_026191355.1	AFEDFECJ_02189	AFEDFECJ_02190	AFEDFECJ_02191	TRUE	TRUE	FALSE	93.333	97.059	94.872
Legionella_sp_PC1000_GCF_014109805.1	GLDJNNFL_02325	GLDJNNFL_02326	GLDJNNFL_02326	TRUE	TRUE	TRUE	39.344	36.364	25.547
Legionella_sp_PC997_GCF_014109825.1	ECJILPNI_03321	ECJILPNI_03248	No hit	FALSE	-	FALSE	39.344	34.286	-
Legionella_sp_W10_070_GCF_900640175.1	No hit	No hit	No hit	FALSE	-	FALSE	-	-	-
Legionella_spiritensis_GCF_900186965.1	HGOIOFNO_00588	HGOIOFNO_00589	HGOIOFNO_00590	TRUE	TRUE	FALSE	93.333	88.235	95.513
Legionella_steelei_GCF_001468005.1	ONIMFENM_02961	ONIMFENM_02960	ONIMFENM_02959	TRUE	TRUE	FALSE	91.892	95.098	97.115
Legionella_steigerwaltii_GCF_001468065.1	PAKJHNBA_03334	PAKJHNBA_03335	PAKJHNBA_03336	TRUE	TRUE	FALSE	93.333	88.235	96.795
Legionella_taurinensis_GCF_900452865.1	No hit	PFNJKELK_02058	PFNJKELK_02058	FALSE	-	TRUE	-	34.343	26.512
Legionella_tucsonensis_GCF_001468035.1	FCDIDMGM_01326	FCDIDMGM_01327	FCDIDMGM_01328	TRUE	TRUE	FALSE	81.333	75.49	80.128
Legionella_tunisiensis_GCF_000308315.1	GOOKLGIE_03344	GOOKLGIE_03339	GOOKLGIE_03338	TRUE	TRUE	FALSE	38.596	94.118	90.625
Legionella_wadsworthii_DSM_21896_ATCC_33877_GCF_000701265.1	MNGDAKFM_02153	MNGDAKFM_02154	MNGDAKFM_02155	TRUE	TRUE	FALSE	91.781	88.235	95.177
Legionella_waltersii_GCF_001468085.1	ACAAFDMK_03294	ACAAFDMK_03295	ACAAFDMK_03296	TRUE	TRUE	FALSE	98.667	87.255	98.718
Legionella_worsleiensis_GCF_001467535.1	No hit	No hit	GNCAOMDL_02112	FALSE	-	FALSE	-	-	29.798
Legionella_yabuuchiae_GCF_900640115.1	No hit	No hit	BBJEBAAJ_02387	FALSE	-	FALSE	-	-	25.564
Legionellaceae_bacterium_GCA_002707695.1	No hit	No hit	MADONKIH_00532	FALSE	-	FALSE	-	-	29.06
Legionellaceae_bacterium_GCA_011087865.1	NGHKFPLJ_00003	NGHKFPLJ_00004	NGHKFPLJ_00005	TRUE	TRUE	FALSE	69.333	70.588	74.839
Legionellaceae_bacterium_GCA_018061965.1	DINGOKDN_01848	DINGOKDN_01849	DINGOKDN_01849	TRUE	TRUE	TRUE	40.351	29.333	28.517
Legionellaceae_bacterium_GCA_020831865.1	JILNDJLD_00857	JILNDJLD_00858	JILNDJLD_00858	TRUE	TRUE	TRUE	30.508	32.381	25.728
Legionellaceae_bacterium_GCA_023266075.1	ODJCIEIF_00172	ODJCIEIF_00171	ODJCIEIF_00171	TRUE	TRUE	TRUE	41.071	32.895	28.934
Legionellaceae_bacterium_GCA_027449525.1	No hit	No hit	No hit	FALSE	-	FALSE	-	-	-
Legionellaceae_bacterium_GCA_029210085.1	GMGHLEMB_00348	GMGHLEMB_00349	GMGHLEMB_00349	TRUE	TRUE	TRUE	37.288	30.263	30.151
Legionellaceae_bacterium_GCA_029210265.1	AHKCGDOP_01052	AHKCGDOP_01051	AHKCGDOP_01050	TRUE	TRUE	FALSE	83.333	81.373	80.128
Legionellaceae_bacterium_GCA_029212465.1	KKFKIHOH_00701	KKFKIHOH_00702	KKFKIHOH_00702	TRUE	TRUE	TRUE	44.068	37.662	32.487
Legionellaceae_bacterium_GCA_029212505.1	DINDBHDB_00996	DINDBHDB_00995	DINDBHDB_00994	TRUE	TRUE	FALSE	78.481	79.412	79.167
Legionellaceae_bacterium_GCA_029213075.1	MMKBBNPG_00905	MMKBBNPG_00904	MMKBBNPG_00640	TRUE	FALSE	FALSE	27.692	32.039	28.063
Legionellaceae_bacterium_GCA_030148065.1	LOCJEEML_02345	LOCJEEML_02344	LOCJEEML_02343	TRUE	TRUE	FALSE	57.812	50	55.591
Legionellaceae_bacterium_GCA_030157565.1	No hit	No hit	NAFCIJED_01039	FALSE	-	FALSE	-	-	31.056
Legionellaceae_bacterium_GCA_030157805.1	No hit	No hit	No hit	FALSE	-	FALSE	-	-	-
Legionellaceae_bacterium_GCA_030695645.1	No hit	No hit	No hit	FALSE	-	FALSE	-	-	-
Legionellaceae_bacterium_GCA_030696305.1	No hit	DHNLKPKJ_01580	DHNLKPKJ_01580	FALSE	-	TRUE	-	47.917	28.346
Legionellaceae_bacterium_GCA_030696465.1	No hit	No hit	No hit	FALSE	-	FALSE	-	-	-
Legionellaceae_bacterium_GCA_947470005.1	No hit	No hit	No hit	FALSE	-	FALSE	-	-	-
Legionellaceae_bacterium_GCA_947473535.1	No hit	No hit	No hit	FALSE	-	FALSE	-	-	-
Legionellaceae_bacterium_GCA_947474165.1	NLMECGBC_01903	No hit	NLMECGBC_02442	FALSE	-	FALSE	37.255	-	29.796
Legionellaceae_bacterium_GCA_947476305.1	NCOGBFAL_00533	NCOGBFAL_00534	NCOGBFAL_00535	TRUE	TRUE	FALSE	66.176	67.327	66.883
Legionellaceae_bacterium_GCA_947477015.1	EKOHGNKA_00030	EKOHGNKA_00029	EKOHGNKA_00027	TRUE	TRUE	FALSE	68.056	70.297	63.095
Legionellaceae_bacterium_GCA_947504795.1	No hit	No hit	No hit	FALSE	-	FALSE	-	-	-
Legionellaceae_bacterium_GCA_947504875.1	JDFKGMLP_02743	JDFKGMLP_02742	JDFKGMLP_02741	TRUE	TRUE	FALSE	66.667	65.686	67.846
Legionellaceae_bacterium_GCA_947505025.1	No hit	No hit	No hit	FALSE	-	FALSE	-	-	-
Legionellaceae_bacterium_UBA2794_GCA_002352055.1	KJOIIDGP_03032	KJOIIDGP_03033	KJOIIDGP_03034	TRUE	TRUE	FALSE	90.541	85.294	88.71
Legionellaceae_bacterium_UBA6148_GCA_002423125.1	No hit	DKAHLAEN_00119	No hit	FALSE	-	FALSE	-	64.706	-
Legionellales_bacterium_GCA_003489505.1	No hit	No hit	No hit	FALSE	-	FALSE	-	-	-
Legionellales_bacterium_GCA_020050595.1	No hit	No hit	No hit	FALSE	-	FALSE	-	-	-
Legionellales_bacterium_GCA_020050955.1	No hit	No hit	No hit	FALSE	-	FALSE	-	-	-
Legionellales_bacterium_GCA_021732495.1	No hit	No hit	CPMLBGEJ_01889	FALSE	-	FALSE	-	-	32.632
Legionellales_bacterium_GCA_026399195.1	No hit	DFPKHLJK_00584	DFPKHLJK_00584	FALSE	-	TRUE	-	50	26.877
Legionellales_bacterium_GCA_027449905.1	No hit	No hit	No hit	FALSE	-	FALSE	-	-	-
Legionellales_bacterium_RIFCSPHIGHO2_12_FULL_35_11_GCA_001803185.1	No hit	No hit	No hit	FALSE	-	FALSE	-	-	-
Legionellales_bacterium_RIFCSPHIGHO2_12_FULL_37_14_GCA_001804735.1	MKPKIHMA_01283	MKPKIHMA_01284	MKPKIHMA_01285	TRUE	TRUE	FALSE	63.492	56.863	55.195
Legionellales_bacterium_UBA2469_GCA_002342175.1	FLICLOFD_00213	FLICLOFD_00212	FLICLOFD_00212	TRUE	TRUE	TRUE	35.294	33.333	31.22
Legionellales_bacterium_UBA4759_GCA_002403515.1	IFMNCBMB_00445	IFMNCBMB_00446	IFMNCBMB_00446	TRUE	TRUE	TRUE	37.5	33.766	30.288
Pseudomonadota_bacterium_GCA_020051095.1	No hit	FKNLDOHE_01480	FKNLDOHE_01480	FALSE	-	TRUE	-	29.412	31.757
Pseudomonadota_bacterium_GCA_020161725.1	EHBLNOLP_00591	EHBLNOLP_00592	EHBLNOLP_00593	TRUE	TRUE	FALSE	68	72.277	76.623
Pseudomonadota_bacterium_GCA_021807845.1	No hit	No hit	No hit	FALSE	-	FALSE	-	-	-
Pseudomonadota_bacterium_GCA_021848965.1	HGAADPEB_00934	HGAADPEB_00933	HGAADPEB_01000	TRUE	FALSE	FALSE	32.143	29.333	22.374
Pseudomonadota_bacterium_GCA_021849905.1	MCJOFCKM_01660	MCJOFCKM_01659	MCJOFCKM_01658	TRUE	TRUE	FALSE	70.667	74.257	76.452
Tatlockia_sp_GCA_013697645.1	CMPDFAKE_01849	CMPDFAKE_01850	CMPDFAKE_01851	TRUE	TRUE	FALSE	65.714	69.307	71.613
Tatlockia_sp_GCA_013697725.1	No hit	No hit	JEFLIDPE_00282	FALSE	-	FALSE	-	-	58.407
Tatlockia_sp_GCA_013697955.1	No hit	No hit	No hit	FALSE	-	FALSE	-	-	-
Tatlockia_sp_GCA_013812775.1	OGCMNLPK_01894	OGCMNLPK_01895	No hit	FALSE	-	FALSE	38.333	34.694	-
uncultured_Legionella_sp_GCA_902168255.1	ANFFLIGC_01021	ANFFLIGC_01020	ANFFLIGC_01019	TRUE	TRUE	FALSE	57.353	55	53.746
uncultured_Legionella_sp_GCA_903877115.1	DHFIMDOF_01749	DHFIMDOF_01750	DHFIMDOF_01750	TRUE	TRUE	TRUE	42.857	32	28.839
uncultured_Legionella_sp_GCA_903885895.1	No hit	FEGOKPHB_00323	FEGOKPHB_02354	FALSE	-	FALSE	-	48.837	24.848
uncultured_Legionella_sp_GCA_945952115.1	No hit	No hit	No hit	FALSE	-	FALSE	-	-	-
uncultured_Legionella_sp_GCF_937871865.1	HINEFINI_00162	No hit	No hit	FALSE	-	FALSE	37.288	-	-
uncultured_Legionellaceae_bacterium_GCA_903887975.1	No hit	No hit	No hit	FALSE	-	FALSE	-	-	-
