# Supplementary material for: Comparative single-cell genomics of two uncultivated Naegleria species harboring Legionella cobionts
Source: mSphere. 2025 Aug 27;10(9):e00352-25. doi: 10.1128/msphere.00352-25 (PMC12482156; doi:10.1128/msphere.00352-25)
Supplement: Table S5 — Eukaryotic InterPro domains found in Legionella genomes. [file msphere.00352-25-s0009.xlsx]

## Sheet: reported_interpro_domains.count
Table S5. Eukaryotic InterPro domains found in Legionella genomes
Genome	IPR002110_Ankyrin repeat	IPR000883_Cytochrome c oxidase subunit I	IPR011759_Cytochrome C oxidase subunit II, transmembrane domain	IPR008380_HAD-superfamily hydrolase, subfamily IG, 5'-nucleotidase	IPR000719_Protein kinase domain	IPR000407_Nucleoside phosphatase GDA1/CD39	IPR003734_Domain of unknown function DUF155	IPR025789_Histone-lysine N-methyltransferase DOT1 domain	IPR005798_Cytochrome b/b6, C-terminal	IPR005797_Cytochrome b/b6, N-terminal domain	IPR001611_Leucine-rich repeat	IPR003613_U-box domain	IPR020946_Flavin monooxygenase-like	IPR001806_Small GTPase	IPR004344_Tubulin-tyrosine ligase/Tubulin polyglutamylase	IPR001506_Peptidase M12A	IPR001214_SET domain	IPR001128_Cytochrome P450	IPR015345_Cytokinin dehydrogenase 1, FAD/cytokinin binding domain	IPR001938_Thaumatin family	IPR001895_Ras guanine-nucleotide exchange factors catalytic domain	IPR001171_Sterol biosynthesis ERG24/DHCR-like	IPR001810_F-box domain	IPR018108_Mitochondrial substrate/solute carrier	IPR006603_PQ-loop repeat	IPR002909_IPT domain	IPR022099_Domain of unknown function DUF3638	IPR008758_Peptidase S28	IPR000408_Regulator of chromosome condensation, RCC1	IPR002680_Alternative oxidase	IPR003386_Lecithin:cholesterol/phospholipid:diacylglycerol acyltransferase	IPR000219_Dbl homology domain	IPR004119_Ecdysteroid kinase-like	IPR001245_Serine-threonine/tyrosine-protein kinase, catalytic domain	IPR000198_Rho GTPase-activating protein domain	IPR000863_Sulfotransferase domain	IPR001300_Peptidase C2, calpain, catalytic domain	IPR003653_Ulp1 protease family, C-terminal catalytic domain	IPR000504_RNA recognition motif domain	IPR001680_WD40 repeat	IPR005492_Leucine-rich glioma-inactivated , EPTP repeat	IPR000048_IQ motif, EF-hand binding site	IPR000490_Glycoside hydrolase family 17	IPR025749_Sphingomyelin synthase-like domain	IPR001563_Peptidase S10, serine carboxypeptidase	IPR006045_Cupin 1	IPR005150_Cellulose synthase	IPR003323_OTU domain	IPR000980_SH2 domain
Candidatus_Legionella_polyplacis_GCF_002776555.1	0	1	1	0	0	0	0	0	0	0	0	0	0	0	0	0	0	0	0	0	0	0	0	0	0	0	0	0	0	0	0	0	0	0	0	0	0	0	0	0	0	0	0	0	0	0	0	0	0
Coxiella_burnetii_GCF_005280755.1	13	1	1	0	3	0	0	0	0	0	0	0	0	0	0	0	0	0	0	0	0	2	0	0	0	0	0	0	2	0	0	0	0	0	0	1	0	0	2	0	0	0	0	0	0	0	0	0	0
Fluoribacter_dumoffii_NY_23_GCF_000236165.1	11	2	1	1	4	1	1	1	1	1	4	1	1	3	1	0	0	2	1	1	1	1	1	2	0	0	0	1	0	1	0	0	0	0	1	0	1	0	0	0	0	0	0	0	0	0	1	0	0
Fluoribacter_gormanii_GCF_900156395.1	16	2	1	1	5	1	1	1	1	1	5	1	1	3	1	0	2	3	1	0	1	1	5	2	0	0	0	1	0	1	0	1	0	0	2	0	2	0	0	0	0	0	1	0	0	0	1	0	0
Gammaproteobacteria_bacterium_GCA_010030245.1	18	1	1	1	2	2	1	1	1	1	0	0	0	0	1	1	0	0	0	0	0	0	0	1	0	0	0	0	0	0	0	0	0	0	0	0	0	0	0	1	0	0	0	0	0	0	0	0	0
Gammaproteobacteria_bacterium_GCA_013289415.1	27	1	1	1	8	1	1	2	1	1	2	5	0	0	0	0	1	0	0	1	0	0	0	0	1	0	4	0	0	0	0	0	0	1	0	0	0	0	0	0	0	0	0	0	0	1	0	0	0
Gammaproteobacteria_bacterium_GCA_022600515.1	5	2	1	1	3	1	0	0	0	0	0	1	0	0	0	1	1	0	0	0	0	0	0	0	0	0	0	0	0	0	0	0	0	0	0	1	0	0	0	0	0	0	0	0	0	0	0	0	0
Gammaproteobacteria_bacterium_GCA_022600575.1	17	1	1	1	5	1	1	0	0	0	0	1	1	0	0	1	0	0	0	0	0	0	0	1	0	0	2	0	0	0	0	0	1	0	0	1	0	0	0	0	0	0	0	0	0	0	0	0	0
Gammaproteobacteria_bacterium_GCA_024742995.1	9	1	1	1	4	1	1	1	1	1	1	1	0	3	1	1	0	0	0	0	0	1	0	1	1	0	0	0	0	0	0	0	0	1	0	0	0	0	0	1	0	0	0	0	0	0	0	1	0
Gammaproteobacteria_bacterium_GCA_026399205.1	6	1	1	1	9	0	1	1	1	1	0	0	0	0	1	0	1	0	0	2	0	0	0	0	0	0	0	0	0	0	0	0	0	0	0	1	0	0	0	0	0	0	0	0	0	0	0	0	0
Gammaproteobacteria_bacterium_GCA_030147635.1	6	1	1	1	2	0	1	1	0	0	0	0	0	0	0	1	1	0	0	1	0	1	0	0	0	0	0	0	0	0	0	0	0	1	0	0	0	0	0	0	0	0	0	0	0	0	0	0	0
Gammaproteobacteria_bacterium_GCA_030147855.1	9	1	1	1	5	1	1	0	1	1	0	0	0	0	0	1	1	1	0	0	0	0	0	0	0	0	1	0	0	0	0	0	0	0	0	1	0	0	0	0	0	0	0	0	0	0	0	0	0
Gammaproteobacteria_bacterium_GCA_030427555.1	5	0	0	1	4	1	1	1	1	1	0	2	0	0	0	1	0	0	0	1	0	0	0	0	1	1	0	0	0	0	0	0	0	0	0	0	0	0	0	0	0	0	0	0	0	0	0	0	0
Gammaproteobacteria_bacterium_GCA_030428185.1	9	1	1	0	2	0	0	1	1	1	0	2	0	4	1	0	1	0	0	0	0	0	0	0	0	0	0	0	0	0	0	0	0	0	0	1	0	1	0	0	0	0	0	0	0	0	0	0	0
Legionella_adelaidensis_GCF_900637865.1	6	1	1	0	1	0	1	1	1	1	1	0	0	1	0	1	1	0	0	1	0	0	0	1	0	0	0	0	0	1	0	0	1	0	0	0	0	1	0	0	0	0	0	0	0	0	0	1	0
Legionella_anisa_GCF_001467525.1	16	2	1	1	11	1	1	1	1	1	5	1	1	4	1	0	1	1	1	0	3	1	2	1	0	1	0	1	0	0	1	0	1	0	2	0	0	0	1	0	0	0	1	0	0	0	1	0	0
Legionella_antarctica_GCF_011764505.1	9	1	1	1	4	1	1	2	1	1	2	1	1	1	1	1	2	0	1	1	1	0	1	0	2	1	0	1	1	0	0	0	0	0	0	0	0	0	0	1	0	0	0	0	0	0	1	0	0
Legionella_beliardensis_GCF_900452395.1	23	1	1	1	6	1	1	1	1	1	4	2	0	2	1	0	0	2	1	1	0	1	0	0	0	1	0	0	0	0	0	0	0	0	0	0	0	0	1	0	0	0	0	0	0	0	0	0	0
Legionella_birminghamensis_GCF_900452515.1	19	2	1	1	4	1	1	1	1	1	2	1	0	4	1	1	1	1	1	0	2	0	0	0	0	0	0	1	4	0	0	1	0	0	0	0	0	1	0	0	1	0	1	0	0	0	0	0	0
Legionella_bononiensis_GCF_016786415.1	25	2	1	1	7	2	1	1	1	1	2	1	1	0	0	1	2	2	1	0	1	1	0	0	1	3	1	1	1	0	0	1	1	0	1	0	0	0	0	0	1	1	0	1	0	1	0	0	0
Legionella_bozemanae_GCF_001648595.1	9	2	1	1	5	1	1	1	1	1	4	1	1	3	1	0	1	4	1	0	2	1	0	2	0	1	0	1	0	2	1	0	0	1	1	0	1	0	1	0	1	0	1	0	1	0	1	0	0
Legionella_brunensis_GCF_001467025.1	12	2	1	1	8	1	1	1	1	1	5	1	2	3	1	1	1	2	1	2	1	0	2	1	3	2	3	0	1	1	0	0	0	1	0	0	0	0	0	1	0	0	0	0	0	0	0	0	0
Legionella_busanensis_GCF_900461525.1	25	1	1	1	9	1	1	1	1	1	5	1	0	1	1	0	0	3	1	1	0	0	1	1	2	1	0	0	1	2	0	0	1	0	0	0	0	0	3	0	0	0	0	0	0	0	0	0	1
Legionella_cardiaca_GCF_029026145.1	11	2	2	1	9	1	1	1	1	1	3	1	1	2	1	1	2	0	1	1	1	1	6	0	0	1	1	0	4	0	0	1	0	0	0	0	0	0	0	0	0	0	0	0	0	0	0	0	0
Legionella_cherrii_GCF_900635815.1	16	2	1	1	6	2	1	1	1	1	2	1	2	5	1	0	2	1	0	0	2	1	3	2	0	0	0	1	1	1	0	0	1	1	1	0	2	0	0	0	0	0	0	1	0	0	1	0	1
Legionella_cincinnatiensis_GCF_900452415.1	16	2	1	1	8	1	1	1	1	1	4	1	1	1	1	0	0	3	0	0	1	1	1	1	0	0	1	1	1	1	1	0	1	0	1	0	0	1	1	0	0	0	0	0	0	0	0	0	2
Legionella_clemsonensis_GCF_002240035.1	18	2	1	1	8	1	1	1	1	1	2	2	1	1	1	1	1	2	1	0	2	1	2	0	0	0	2	0	2	0	0	1	0	0	0	0	0	0	0	0	0	0	0	0	0	0	0	0	0
Legionella_donaldsonii_GCF_900452385.1	8	2	1	1	2	2	1	1	1	1	3	1	1	1	1	1	1	0	1	1	3	1	1	0	1	0	0	0	1	0	1	0	0	0	0	0	3	0	0	0	1	0	1	0	2	0	0	0	0
Legionella_drancourtii_LLAP12_GCF_000162755.2	22	2	1	1	5	1	1	2	1	1	6	0	1	2	1	0	1	1	1	1	3	1	4	1	0	0	1	0	1	0	0	1	0	0	0	0	0	0	0	0	0	0	0	0	0	0	0	0	0
Legionella_drozanskii_LLAP_1_GCF_001467585.1	22	3	1	1	3	1	1	2	1	1	2	1	2	1	1	0	2	0	1	0	3	1	9	0	2	0	0	0	0	0	0	1	0	0	0	0	2	1	0	1	0	0	0	0	0	1	0	1	0
Legionella_erythra_GCF_001467615.1	16	2	1	1	7	1	1	1	1	1	4	0	2	0	1	1	0	1	1	2	1	0	2	0	0	1	0	0	0	0	0	0	0	1	0	1	1	0	0	0	0	0	0	0	0	0	0	0	0
Legionella_fairfieldensis_ATCC_49588_GCF_000621525.1	13	1	1	1	4	1	1	1	1	1	1	1	0	0	1	1	0	0	1	1	0	0	0	0	2	1	0	0	1	1	0	1	0	0	0	0	0	0	0	0	0	0	0	0	0	0	0	0	0
Legionella_fallonii_LLAP_10_GCF_000953135.1	22	1	1	1	3	1	1	4	1	1	6	1	1	1	1	1	1	0	1	1	2	1	0	1	1	0	1	1	4	0	0	1	0	0	0	1	0	0	0	0	0	0	1	1	1	0	2	0	0
Legionella_feeleii_GCF_001467625.1	8	2	1	1	3	2	1	1	1	1	3	1	1	1	1	1	1	0	1	1	3	1	2	0	0	0	0	0	1	0	1	0	0	0	1	0	3	0	1	0	1	0	1	0	2	0	0	0	0
Legionella_geestiana_GCF_004571195.1	6	1	1	0	4	1	1	1	1	1	6	1	1	1	0	1	0	0	1	1	1	0	0	0	0	0	0	0	0	0	0	0	0	0	0	0	0	0	0	0	0	1	0	0	0	1	0	0	0
Legionella_genomosp_1_GCA_945862275.1	1	1	1	1	0	0	0	1	1	1	0	0	0	0	0	0	0	0	0	0	0	0	0	0	0	0	0	0	0	0	0	0	0	0	0	0	0	0	0	1	0	0	0	0	0	0	0	0	0
Legionella_genomosp_1_GCA_945862405.1	3	1	1	1	0	2	1	1	1	0	2	1	0	0	0	1	0	0	1	0	0	0	0	0	0	1	0	0	0	0	0	0	1	0	0	2	0	0	0	0	0	0	0	0	1	0	0	0	0
Legionella_genomosp_1_GCA_945865355.1	3	2	1	1	1	1	1	1	1	1	0	1	1	0	0	1	1	1	0	0	0	1	0	0	0	0	1	0	0	0	0	0	0	0	0	0	0	0	0	0	0	0	0	0	0	0	0	0	0
Legionella_genomosp_1_GCA_945867185.1	6	1	1	1	0	1	1	1	1	1	0	0	0	0	0	1	0	1	0	1	0	0	0	0	0	0	0	0	0	0	0	0	0	0	0	1	0	0	0	0	0	0	0	0	0	0	0	0	0
Legionella_genomosp_1_GCA_945878715.1	7	1	1	0	0	0	0	0	1	1	0	0	0	0	0	0	0	1	0	0	0	0	0	0	0	0	0	0	0	0	0	1	0	0	0	0	0	0	2	0	0	0	0	0	0	0	0	1	0
Legionella_genomosp_1_GCA_945878975.1	6	2	1	1	0	1	1	2	1	1	0	1	1	4	1	1	1	0	0	0	0	0	0	0	1	0	2	0	0	0	0	0	0	0	0	0	0	0	0	1	0	1	0	0	0	0	0	0	0
Legionella_genomosp_1_GCA_945889365.1	5	2	1	1	1	2	1	2	1	1	1	0	0	0	0	0	1	0	0	0	0	0	0	0	0	0	0	0	0	0	0	0	0	0	0	0	0	0	0	0	0	1	0	0	0	0	0	0	0
Legionella_genomosp_1_GCA_945901145.1	5	1	1	1	2	1	1	1	0	0	0	1	0	0	0	1	0	0	0	1	0	0	0	0	0	0	1	0	0	0	0	0	0	0	0	0	0	1	0	0	0	0	0	0	0	0	0	0	0
Legionella_genomosp_1_GCA_945901965.1	13	2	1	1	1	1	1	2	1	1	1	1	1	0	1	0	0	0	0	0	0	0	0	1	2	1	2	0	0	0	0	0	0	0	0	0	0	1	0	0	0	0	0	0	0	1	0	0	0
Legionella_gratiana_GCF_001467695.1	12	2	1	1	8	1	1	1	1	1	4	3	1	6	1	0	0	1	1	1	1	1	2	0	0	0	0	1	1	0	1	0	0	0	1	0	1	1	1	0	0	0	0	0	1	1	0	0	1
Legionella_gresilensis_GCF_900639865.1	34	2	1	1	5	1	1	1	1	1	9	0	0	1	1	0	0	3	1	1	0	0	2	1	1	0	0	0	1	1	0	0	0	0	0	0	0	0	2	0	0	1	0	0	0	0	0	0	0
Legionella_hackeliae_GCF_000953655.1	11	2	1	1	6	1	1	1	1	1	0	1	1	1	1	1	1	1	1	1	1	1	3	0	0	1	1	0	1	0	1	1	1	0	0	0	0	1	0	0	0	1	0	0	0	0	0	0	1
Legionella_impletisoli_GCF_900639875.1	5	2	1	1	6	1	1	1	1	1	0	0	0	1	0	0	2	0	1	0	0	0	0	1	0	1	0	1	0	0	1	0	0	0	0	0	0	0	0	0	0	0	0	1	0	0	0	0	0
Legionella_israelensis_GCF_004571175.1	7	3	1	1	9	1	1	1	1	1	1	1	0	0	1	0	1	3	1	0	1	0	1	0	0	0	0	0	1	1	0	0	0	0	0	1	3	0	0	0	0	0	0	0	0	0	0	0	1
Legionella_jamestowniensis_GCF_001467745.1	11	2	1	1	11	1	1	1	1	1	4	1	1	2	1	1	2	2	1	1	2	1	1	0	0	0	1	1	2	0	0	1	0	0	0	0	0	0	0	0	1	0	0	0	0	0	0	0	0
Legionella_jordanis_GCF_900637635.1	9	2	1	1	3	1	1	1	1	1	0	0	1	0	1	1	1	2	1	1	1	1	0	0	0	3	0	0	0	0	1	0	0	0	0	0	0	0	0	0	0	0	0	0	0	0	0	0	0
Legionella_lansingensis_GCF_900187355.1	11	2	1	1	5	1	1	1	1	1	0	0	2	0	1	1	1	2	1	0	0	1	4	0	0	0	0	0	0	0	1	0	1	0	0	0	0	0	1	0	0	0	0	0	0	0	0	0	1
Legionella_londiniensis_GCF_001467825.1	5	1	1	1	1	1	1	1	1	1	1	0	0	0	0	0	1	1	1	1	0	0	0	0	0	0	0	0	0	0	0	2	0	0	0	0	0	0	0	0	0	0	0	0	0	0	0	0	0
Legionella_longbeachae_GCA_016191305.1	22	1	1	1	6	1	1	1	0	0	14	1	1	2	0	0	0	0	1	0	0	0	1	1	0	0	0	0	1	0	0	0	1	0	0	0	0	0	0	0	0	0	0	0	0	1	1	0	0
Legionella_longbeachae_GCF_004283175.1	18	2	1	1	7	1	1	1	1	1	6	1	1	3	1	0	0	1	0	1	2	1	1	2	0	0	0	1	0	1	1	0	0	0	1	0	1	1	1	0	0	0	0	0	1	0	0	0	1
Legionella_lytica_GCF_023921225.1	15	2	1	1	12	1	1	1	1	1	4	1	1	2	0	0	0	3	1	0	2	1	1	1	2	0	0	1	0	0	1	0	0	0	0	0	0	1	0	0	0	0	1	1	1	0	0	1	0
Legionella_maceachernii_GCF_900167045.1	17	2	1	1	0	1	1	1	1	1	2	2	1	2	1	0	2	0	1	1	1	1	3	0	2	1	2	0	0	0	0	1	1	0	0	0	0	1	0	0	0	0	0	0	0	1	0	0	0
Legionella_maioricensis_GCF_023618015.1	16	2	1	1	5	1	1	1	1	1	4	0	1	1	1	1	2	2	1	1	1	1	1	1	1	0	0	0	0	0	0	0	1	0	0	0	0	0	0	0	0	1	0	0	1	0	1	0	0
Legionella_massiliensis_GCF_000756815.1	38	2	1	1	7	1	1	2	1	1	7	0	1	5	1	1	1	1	1	1	1	1	3	1	0	0	0	0	1	1	0	1	1	1	0	1	1	1	0	0	0	0	0	0	0	0	0	0	1
Legionella_micdadei_GCF_000953635.1	12	2	1	1	2	1	1	1	1	1	2	1	1	1	1	0	2	1	1	1	2	1	0	0	1	1	1	0	1	0	0	1	0	0	1	0	1	0	0	0	0	2	0	0	0	1	0	0	0
Legionella_moravica_DSM_19234_GCF_000423305.1	21	2	1	1	10	2	1	1	1	1	2	0	1	0	0	1	2	0	1	1	2	1	0	1	1	0	1	1	1	1	0	1	0	0	1	0	0	0	0	0	1	1	1	0	0	0	0	0	0
Legionella_sp_PL0398	17	1	1	0	0	0	0	0	0	0	7	5	1	0	0	0	0	0	0	0	0	0	0	0	0	0	0	0	1	0	0	0	0	0	0	0	0	1	0	3	0	0	0	0	0	0	0	0	0
Legionella_sp_PL0403	10	2	1	1	3	1	1	0	1	1	1	2	1	0	0	0	0	0	1	0	1	1	0	0	1	0	0	0	1	0	1	0	0	0	0	0	0	0	0	0	0	0	1	0	0	0	0	0	0
Legionella_nagasakiensis_GCF_900639915.1	5	2	1	1	2	1	1	1	1	1	2	0	0	0	0	0	2	1	0	1	0	0	0	0	0	0	0	1	0	1	0	0	0	0	0	0	0	0	0	0	1	1	0	1	1	0	0	0	0
Legionella_nautarum_GCF_001467895.1	20	4	1	1	2	1	1	3	1	1	1	2	1	1	1	0	2	0	1	0	3	2	16	1	1	0	1	0	0	1	0	1	1	0	0	0	1	1	0	1	0	0	0	0	0	1	0	0	0
Legionella_norrlandica_GCF_000770585.1	6	4	1	1	3	2	1	1	1	1	0	0	1	0	0	1	0	2	1	1	1	0	0	1	0	0	0	0	0	0	0	0	0	0	0	0	0	0	0	0	0	0	0	0	0	0	0	0	0
Legionella_oakridgensis_ATCC_33761_DSM_21215_GCF_000512355.1	6	2	1	1	3	1	1	1	1	1	0	0	0	0	0	1	3	1	0	1	0	0	0	1	0	0	0	1	0	0	0	1	0	0	0	1	0	0	0	0	0	0	0	1	0	0	0	0	0
Legionella_parisiensis_GCF_001467945.1	17	4	1	1	7	1	1	1	1	1	3	3	1	5	1	0	1	2	1	0	3	1	0	2	0	0	0	1	0	3	1	0	1	0	0	0	2	0	1	0	1	0	0	0	1	0	1	0	0
Legionella_pneumophila_subsp_fraseri_GCF_000586315.1	7	2	1	1	2	2	1	1	1	1	3	0	1	0	0	1	1	1	1	1	1	0	2	0	1	1	1	0	1	0	1	0	1	1	0	0	0	0	1	0	1	0	0	1	0	0	0	0	0
Legionella_pneumophila_subsp_pascullei_GCF_900637585.1	8	2	1	1	2	2	1	1	1	1	5	0	1	0	0	1	1	1	1	1	2	0	1	0	0	1	0	0	0	0	1	0	0	1	1	0	0	0	1	0	1	0	0	1	0	0	0	0	0
Legionella_pneumophila_subsp_pneumophila_str._Philadelphia_1_GCF_000008485.1	6	2	1	1	3	2	1	1	1	1	5	1	1	0	0	1	1	0	1	1	1	0	2	0	1	0	0	0	2	0	1	0	0	0	0	0	0	0	1	0	0	0	0	1	1	0	0	0	0
Legionella_qingyii_GCF_003184185.1	13	4	2	1	5	1	1	2	1	1	5	1	1	2	2	0	2	2	2	0	1	1	4	2	0	0	0	1	0	2	0	1	0	0	2	0	2	0	0	0	0	0	0	0	0	0	1	0	1
Legionella_quateirensis_GCF_001467955.1	24	2	1	1	8	2	1	1	1	1	1	0	1	1	0	1	2	1	1	1	1	1	1	0	0	3	1	1	1	1	0	1	1	0	1	0	1	0	0	0	1	1	1	1	0	1	0	0	0
Legionella_quinlivanii_GCF_003265995.1	13	3	1	1	2	1	1	1	1	1	2	2	0	3	1	1	1	2	1	0	2	0	0	0	0	1	0	1	1	1	1	2	0	2	0	0	0	1	0	0	1	0	1	0	0	0	0	0	0
Legionella_quinlivanii_GCF_900461555.1	14	2	1	1	3	1	1	1	1	1	2	1	0	2	1	1	1	2	1	0	2	0	1	0	0	1	0	1	1	0	1	1	0	0	0	0	0	0	0	0	1	0	1	0	0	0	0	0	0
Legionella_rowbothamii_GCF_900639985.1	22	2	1	1	16	1	1	1	1	1	4	2	1	2	0	0	1	3	1	0	2	1	1	1	2	0	1	1	1	0	1	1	0	0	0	0	0	1	0	0	0	0	1	1	0	0	0	0	0
Legionella_rubrilucens_GCF_001468125.1	8	2	1	1	6	1	1	1	1	1	3	0	2	0	1	1	0	1	1	1	1	0	2	0	0	1	0	1	0	0	0	0	0	1	0	1	1	0	0	0	0	0	0	0	0	0	0	0	0
Legionella_sainthelensi_GCF_900637685.1	17	2	1	1	8	1	1	1	1	1	7	2	1	2	1	0	0	3	0	1	2	1	1	1	0	0	1	1	0	1	1	0	1	0	1	0	0	1	1	0	0	0	0	0	1	0	0	0	1
Legionella_santicrucis_GCF_001468135.1	34	2	1	1	5	1	1	2	1	1	5	2	1	3	1	0	0	3	1	1	1	1	1	2	0	0	0	1	1	1	1	0	3	0	1	0	0	1	3	0	0	0	0	0	0	0	0	0	1
Legionella_saoudiensis_GCF_001465875.1	18	1	1	1	15	1	1	1	1	1	3	1	1	1	0	0	1	1	1	0	1	1	1	1	2	3	1	1	0	0	0	0	0	0	1	0	0	1	0	0	0	0	1	1	0	0	0	0	0
Legionella_septentrionalis_GCF_003989745.1	7	1	1	1	3	1	1	1	1	1	0	1	0	0	0	0	1	0	0	0	0	0	0	0	0	0	0	0	2	0	0	1	0	0	0	0	0	0	0	0	0	0	0	0	0	0	0	0	0
Legionella_shakespearei_DSM_23087_GCF_000373765.1	14	1	1	1	7	2	1	1	1	1	2	1	1	0	0	1	1	3	1	0	3	0	1	0	1	0	0	1	0	1	1	1	0	0	0	0	0	0	0	0	1	0	1	0	0	0	0	0	0
Legionella_sp_515359_GCA_025941565.1	17	3	1	1	6	1	1	1	1	1	4	1	1	2	0	0	0	2	1	0	2	1	1	0	0	0	0	1	1	0	0	0	0	0	1	0	0	1	0	0	0	0	0	0	0	0	1	0	0
Legionella_sp_GCA_002786165.1	5	2	1	1	1	1	1	1	1	1	1	1	0	2	1	0	0	0	0	0	0	0	0	1	1	0	0	0	0	1	0	0	0	0	0	0	0	0	0	0	0	0	0	0	0	1	0	1	0
Legionella_sp_GCA_002786205.1	6	1	1	1	1	1	1	1	0	0	0	3	1	0	0	0	0	0	0	1	0	0	0	0	0	0	0	0	0	0	0	0	0	0	0	0	0	0	0	0	0	0	0	0	0	1	0	0	0
Legionella_sp_GCA_002863045.1	6	2	1	1	1	1	1	1	1	1	0	1	0	0	1	0	0	0	1	0	0	1	0	0	0	1	0	0	0	0	1	0	0	0	0	0	0	0	0	0	0	1	0	0	0	0	0	0	0
Legionella_sp_GCA_003507515.1	2	0	0	1	0	2	0	1	1	1	0	0	0	0	1	0	0	0	0	0	0	0	0	0	1	0	1	0	0	0	0	0	0	0	0	0	0	0	0	1	0	0	0	0	0	0	0	0	0
Legionella_sp_GCA_004297865.1	11	1	1	1	5	2	1	1	0	0	3	2	1	0	0	1	1	0	1	0	0	0	0	0	1	0	0	1	0	0	0	1	0	0	0	1	0	0	0	0	0	0	0	0	0	1	0	0	0
Legionella_sp_GCA_009995425.1	4	1	1	1	3	2	1	1	0	0	0	0	0	0	0	1	0	0	0	1	0	0	0	0	1	2	1	0	0	0	0	1	0	0	0	1	0	0	0	0	0	0	0	0	0	0	0	0	0
Legionella_sp_GCA_013697625.1	9	1	1	1	0	1	1	1	0	0	3	2	1	0	1	0	1	0	1	0	0	0	0	1	0	1	0	0	0	0	0	1	0	0	0	0	0	0	0	0	0	0	0	0	0	1	0	0	0
Legionella_sp_GCA_013911415.1	24	1	1	1	8	0	1	1	0	0	10	3	0	1	0	2	0	1	0	0	0	1	0	1	0	1	0	0	0	0	0	0	0	0	0	0	0	1	0	0	0	0	0	0	0	0	0	0	0
Legionella_sp_GCA_017306715.1	23	2	1	1	3	1	1	2	1	1	3	0	1	1	0	0	0	2	1	1	3	0	1	1	0	1	0	0	0	1	0	0	2	0	0	0	0	0	0	0	0	0	0	0	0	0	0	0	0
Legionella_sp_GCA_024636645.1	6	1	1	1	1	1	1	1	0	0	0	0	0	2	1	1	0	1	1	0	0	0	0	0	0	0	0	0	0	0	0	1	0	0	2	0	0	0	0	0	0	0	0	0	0	0	0	0	0
Legionella_sp_GCA_027437055.1	17	2	1	1	5	1	1	1	1	1	3	0	1	2	1	0	2	0	1	1	1	1	1	1	1	0	1	1	0	0	0	2	0	0	0	0	0	0	0	0	0	1	1	1	1	0	2	0	0
Legionella_sp_GCA_030158115.1	4	3	1	1	1	2	1	0	1	1	0	0	1	0	0	0	0	0	0	0	1	1	2	0	0	1	1	0	0	1	0	0	0	0	0	0	0	0	0	0	0	0	0	0	0	0	0	0	0
Legionella_sp_GCA_030680075.1	23	1	1	1	2	1	1	1	1	1	7	2	1	6	1	1	0	2	0	2	0	0	1	1	0	3	0	0	0	0	1	0	1	0	0	1	0	1	0	0	0	0	0	0	0	0	0	0	0
Legionella_sp_GCA_030694525.1	19	1	1	1	6	1	1	1	1	1	2	1	2	2	0	0	0	0	1	0	2	0	4	1	0	1	0	0	0	0	0	0	0	0	0	0	0	0	0	0	0	0	0	0	0	0	0	0	0
Legionella_sp_GCA_031291095.1	30	1	1	1	17	1	1	1	1	1	2	3	1	2	1	0	0	3	1	0	2	1	1	2	2	2	0	1	2	0	2	0	0	0	0	0	0	1	0	0	0	0	1	1	0	0	0	1	0
Legionella_sp_GCA_031291115.1	11	2	1	1	2	2	1	1	1	1	1	1	1	0	1	0	0	0	0	1	0	1	0	1	1	1	1	0	0	2	0	0	0	0	0	0	0	0	0	0	0	2	0	0	0	0	0	0	0
Legionella_sp_km772_GCF_003989735.1	7	1	1	1	2	2	1	1	1	1	0	0	1	0	0	1	0	0	0	0	1	1	0	0	0	1	1	1	0	0	0	0	0	0	0	0	0	1	0	0	0	1	0	1	1	0	0	0	0
Legionella_sp_MW5194_GCF_016864235.1	13	3	1	1	7	1	1	2	1	1	2	0	2	1	1	1	0	1	1	1	1	0	1	0	0	1	0	1	0	0	0	0	0	0	0	1	1	0	0	0	0	0	0	0	0	0	0	0	0
Legionella_sp_PATHC032_GCF_026191185.1	8	2	1	1	2	2	1	1	1	1	7	1	1	0	0	1	1	1	1	1	1	0	2	0	0	1	0	0	1	0	1	0	0	1	1	0	0	0	0	0	1	0	0	1	0	0	0	0	0
Legionella_sp_PATHC035_GCF_026191115.1	11	2	1	1	6	1	1	1	1	1	4	1	1	6	1	0	2	1	0	0	2	1	3	2	0	0	0	1	1	1	0	0	1	1	1	0	1	0	0	0	0	0	0	1	0	0	1	0	1
Legionella_sp_PATHC038_GCF_026191355.1	13	2	1	1	6	1	1	1	1	1	3	1	1	4	1	0	2	1	0	1	2	1	1	2	2	1	0	1	1	1	0	0	1	1	1	0	1	0	1	0	0	0	0	1	0	0	1	0	1
Legionella_sp_PC1000_GCF_014109805.1	16	2	1	1	12	1	1	1	1	1	6	1	1	3	1	0	1	2	1	0	3	1	0	1	0	0	0	1	1	0	0	0	0	0	1	0	0	0	1	0	0	0	1	0	1	0	1	0	0
Legionella_sp_PC997_GCF_014109825.1	18	2	1	1	4	1	1	1	1	1	4	1	2	4	1	0	3	4	0	0	2	1	3	2	0	0	0	1	0	0	0	0	0	0	2	0	1	0	1	0	0	0	0	0	0	0	1	0	1
Legionella_sp_W10_070_GCF_900640175.1	8	2	1	1	5	1	1	1	1	1	0	0	0	3	1	0	1	0	1	0	1	0	4	0	0	1	0	0	1	0	1	0	0	0	0	0	0	0	0	0	0	0	0	0	0	0	0	0	0
Legionella_spiritensis_GCF_900186965.1	6	3	1	1	7	1	1	1	1	1	1	1	1	2	1	1	0	1	1	0	1	0	2	0	0	0	0	1	0	0	1	0	1	1	0	1	2	0	0	0	1	0	0	0	0	0	0	0	1
Legionella_steelei_GCF_001468005.1	14	3	1	1	4	1	1	2	1	1	3	1	1	6	1	0	1	2	1	2	2	1	4	1	0	0	0	1	0	1	0	0	1	2	1	0	1	1	1	0	0	0	1	0	1	0	0	0	0
Legionella_steigerwaltii_GCF_001468065.1	17	2	1	1	5	1	1	1	1	1	4	2	3	6	1	0	1	1	1	0	1	1	1	2	0	0	0	1	0	1	1	0	2	1	2	0	0	0	0	0	0	0	0	0	0	0	1	0	0
Legionella_taurinensis_GCF_900452865.1	9	2	1	1	7	1	1	1	1	1	2	1	2	0	1	1	0	1	1	1	1	0	1	0	0	1	0	1	0	0	0	0	0	1	0	2	1	0	0	0	0	0	0	0	0	0	0	0	0
Legionella_tucsonensis_GCF_001468035.1	8	1	1	1	2	1	1	1	1	1	5	0	1	4	1	0	1	2	1	0	0	1	0	2	0	0	0	1	0	0	0	0	0	0	1	0	0	0	1	0	1	0	1	0	0	0	1	0	1
Legionella_tunisiensis_GCF_000308315.1	7	2	1	3	1	2	2	1	1	1	1	2	0	0	1	2	1	0	1	1	1	1	1	0	1	1	0	0	0	0	1	0	0	0	0	0	2	0	0	0	4	0	0	0	2	0	0	0	0
Legionella_wadsworthii_DSM_21896_ATCC_33877_GCF_000701265.1	10	2	1	1	3	1	1	1	1	1	4	1	1	3	1	0	1	2	1	1	1	1	1	1	0	0	0	1	0	1	1	0	1	0	1	0	2	0	1	0	0	0	1	0	0	0	1	0	0
Legionella_waltersii_GCF_001468085.1	10	2	1	1	6	2	1	2	1	1	9	0	1	1	0	1	0	0	1	1	1	0	1	0	1	0	0	1	13	0	1	0	0	0	0	0	1	0	0	0	1	0	0	0	0	0	0	1	0
Legionella_worsleiensis_GCF_001467535.1	19	1	1	1	7	1	1	2	1	1	1	0	1	1	0	1	1	1	0	1	3	1	0	0	0	2	1	1	0	1	0	1	1	0	1	0	0	0	0	0	1	1	0	0	0	0	0	0	0
Legionella_yabuuchiae_GCF_900640115.1	14	2	1	1	2	1	1	1	1	1	0	1	0	1	0	0	2	0	0	0	0	0	1	0	0	0	0	0	0	1	1	0	0	0	0	0	0	0	0	0	0	0	0	0	0	0	0	0	0
Legionellaceae_bacterium_GCA_002707695.1	3	1	1	0	4	0	1	0	0	0	2	0	0	1	0	0	0	0	0	0	0	0	0	0	1	0	0	0	0	0	0	0	0	1	0	0	0	0	0	0	0	0	0	0	0	0	0	2	0
Legionellaceae_bacterium_GCA_011087865.1	11	2	1	1	0	2	0	0	0	0	0	2	0	0	0	1	1	0	0	0	0	0	0	0	0	1	0	0	0	0	0	0	0	0	0	1	0	1	0	0	0	0	0	0	0	0	0	0	0
Legionellaceae_bacterium_GCA_018061965.1	4	2	1	1	3	2	1	2	1	1	2	0	1	8	1	1	1	0	0	1	0	0	0	1	2	0	1	0	0	0	0	0	0	2	0	0	0	0	0	2	0	0	0	0	0	0	0	1	0
Legionellaceae_bacterium_GCA_020831865.1	7	1	1	1	3	1	1	0	1	1	2	0	0	1	1	0	0	0	1	1	1	0	0	0	1	3	0	1	1	0	0	1	0	0	0	0	0	0	0	0	1	0	0	0	0	0	0	0	0
Legionellaceae_bacterium_GCA_023266075.1	9	1	1	0	2	2	1	1	1	1	0	0	0	0	0	1	0	1	0	1	0	0	0	0	1	0	1	0	0	0	0	0	0	0	0	1	0	0	0	1	0	0	0	0	0	0	0	1	0
Legionellaceae_bacterium_GCA_027449525.1	3	0	0	1	2	0	1	1	1	1	1	0	0	0	1	1	0	0	0	0	0	0	0	0	0	1	0	0	0	0	0	0	0	0	0	0	0	0	0	0	0	0	0	0	0	0	0	0	0
Legionellaceae_bacterium_GCA_029210085.1	7	1	1	1	3	2	1	0	0	0	2	0	0	0	0	1	0	0	0	0	0	0	0	0	0	0	0	0	0	0	0	0	0	0	0	1	0	0	0	1	0	0	0	0	0	0	0	0	0
Legionellaceae_bacterium_GCA_029210265.1	18	2	1	1	7	2	0	0	0	0	2	5	0	0	0	1	1	0	0	0	0	1	0	2	1	6	1	0	0	0	0	0	0	1	0	1	0	0	0	0	0	0	0	0	0	0	0	0	0
Legionellaceae_bacterium_GCA_029212465.1	9	1	1	1	2	2	1	0	0	0	1	1	0	0	0	1	0	1	0	1	0	0	0	0	0	0	1	0	0	0	0	0	0	0	0	1	0	0	0	2	0	1	0	0	0	0	0	0	0
Legionellaceae_bacterium_GCA_029212505.1	11	1	1	1	5	2	1	1	0	0	3	4	0	0	0	1	0	0	0	0	0	0	0	1	1	0	0	0	0	0	0	0	0	1	0	1	0	0	0	0	0	0	0	0	0	0	0	0	0
Legionellaceae_bacterium_GCA_029213075.1	14	2	1	1	9	1	1	1	1	1	0	1	0	3	0	1	1	1	0	1	0	1	0	1	1	0	1	0	0	0	0	0	0	1	0	0	0	0	0	1	0	0	0	1	0	0	0	0	0
Legionellaceae_bacterium_GCA_030148065.1	13	1	1	1	10	1	0	1	1	1	0	3	0	1	1	1	2	0	0	1	0	0	0	0	1	0	2	0	1	0	0	0	0	1	0	1	0	0	1	0	1	1	0	0	0	0	0	0	0
Legionellaceae_bacterium_GCA_030157565.1	7	1	1	1	3	2	0	1	1	1	0	1	0	0	0	0	1	0	0	0	0	0	0	2	1	0	2	0	0	0	0	0	0	1	0	1	0	0	0	1	0	1	0	0	0	0	0	0	0
Legionellaceae_bacterium_GCA_030157805.1	3	1	1	1	2	1	1	1	1	1	1	0	0	0	0	0	0	0	0	0	0	0	0	0	0	0	0	0	0	0	1	0	0	0	0	0	0	0	0	0	0	0	0	0	0	0	0	0	0
Legionellaceae_bacterium_GCA_030695645.1	7	1	1	1	1	0	1	1	1	1	0	1	1	0	0	1	0	1	0	1	0	0	0	2	1	1	0	0	0	0	0	0	0	0	0	0	0	0	0	0	0	0	0	0	0	0	0	2	0
Legionellaceae_bacterium_GCA_030696305.1	9	1	1	1	8	2	1	1	1	1	1	0	1	1	0	1	0	2	0	1	0	0	0	1	1	0	0	0	0	0	0	0	0	0	0	0	0	0	0	0	0	2	0	0	0	0	0	1	0
Legionellaceae_bacterium_GCA_030696465.1	3	1	1	0	2	2	1	1	1	1	0	0	0	0	0	0	1	0	0	1	0	0	0	0	1	0	0	0	0	0	0	0	0	0	0	0	0	1	0	0	0	0	0	0	0	0	0	0	0
Legionellaceae_bacterium_GCA_947470005.1	1	1	1	1	0	1	0	0	1	1	0	0	1	0	0	1	1	0	0	0	0	0	0	0	0	0	2	0	0	0	0	0	0	0	0	0	0	0	0	0	0	0	0	0	0	0	0	0	0
Legionellaceae_bacterium_GCA_947473535.1	7	0	0	0	3	0	0	0	1	1	0	1	0	0	1	1	0	0	0	0	0	0	0	0	0	0	0	0	0	0	0	0	0	0	0	0	0	0	0	1	0	0	0	0	0	0	0	0	0
Legionellaceae_bacterium_GCA_947474165.1	18	2	1	1	2	2	1	3	1	1	3	7	1	1	0	1	1	2	0	0	0	1	0	0	0	0	0	0	0	0	1	0	0	1	0	0	0	0	0	1	0	0	0	0	0	0	0	1	0
Legionellaceae_bacterium_GCA_947476305.1	8	1	1	1	1	2	1	1	1	1	0	0	1	0	1	1	0	0	0	1	0	0	0	2	0	0	1	1	0	0	0	0	0	0	0	0	0	0	0	0	0	1	0	1	0	0	0	0	0
Legionellaceae_bacterium_GCA_947477015.1	15	2	1	1	3	2	1	1	1	1	1	0	0	0	0	0	1	1	0	1	0	0	0	2	1	0	0	0	0	0	0	0	0	1	0	1	0	0	0	0	0	0	0	0	0	0	0	0	0
Legionellaceae_bacterium_GCA_947504795.1	3	1	1	1	2	1	0	2	1	1	0	0	0	1	1	0	0	0	0	0	0	0	0	0	1	1	0	0	0	0	0	0	0	0	0	0	0	0	0	0	0	0	0	0	0	0	0	0	0
Legionellaceae_bacterium_GCA_947504875.1	9	1	1	1	3	3	1	1	1	1	2	1	1	0	1	1	0	0	0	1	0	0	0	1	1	0	0	0	0	0	0	0	1	1	0	0	0	0	0	1	0	0	0	0	0	1	0	5	0
Legionellaceae_bacterium_GCA_947505025.1	3	2	1	1	1	2	1	1	1	1	0	0	0	0	0	1	0	0	0	0	0	0	0	1	0	0	0	0	0	0	0	0	0	0	0	0	0	0	0	0	0	0	0	0	0	0	0	0	0
Legionellaceae_bacterium_UBA2794_GCA_002352055.1	14	3	1	1	6	1	1	1	1	1	5	0	2	3	0	0	0	0	1	0	2	0	1	1	0	1	0	0	0	1	0	0	1	0	0	0	0	0	0	0	0	0	0	0	0	0	0	0	0
Legionellaceae_bacterium_UBA6148_GCA_002423125.1	3	1	1	1	1	1	0	3	1	1	0	0	1	0	1	0	1	0	0	1	0	0	0	1	0	1	1	0	0	0	0	0	0	1	0	0	0	0	0	0	0	0	0	0	0	0	0	0	0
Legionellales_bacterium_GCA_003489505.1	2	1	1	1	1	2	0	1	2	2	0	0	0	0	1	1	0	0	0	0	0	0	0	0	1	0	0	0	0	0	0	0	0	0	0	0	0	0	0	0	0	0	0	0	0	0	0	0	0
Legionellales_bacterium_GCA_020050595.1	0	1	1	0	0	0	1	1	1	1	0	0	1	1	0	1	0	1	0	0	0	0	0	0	0	0	0	0	0	0	0	0	0	0	0	0	0	0	0	0	0	0	0	0	0	0	0	0	0
Legionellales_bacterium_GCA_020050955.1	3	1	1	0	1	0	0	0	0	0	0	0	0	0	0	1	0	0	0	0	0	0	0	0	0	0	0	0	0	0	0	0	0	0	0	0	0	0	0	0	0	0	0	0	0	0	0	0	0
Legionellales_bacterium_GCA_021732495.1	6	1	1	1	1	1	1	1	1	1	11	0	0	0	1	1	0	0	0	0	0	0	0	0	0	0	1	0	1	0	0	0	0	0	0	0	0	0	0	0	0	0	0	0	0	0	0	0	0
Legionellales_bacterium_GCA_026399195.1	10	2	1	1	0	1	1	2	1	1	0	0	1	0	0	1	0	1	0	1	0	0	0	0	0	1	4	0	0	0	0	0	0	0	0	0	0	0	0	0	0	0	0	0	0	0	0	0	0
Legionellales_bacterium_GCA_027449905.1	4	1	1	1	4	1	1	1	1	1	0	0	0	1	0	1	0	0	0	0	0	0	0	1	0	0	2	0	0	0	0	0	0	0	0	3	0	0	0	1	0	0	0	0	0	0	0	0	0
Legionellales_bacterium_RIFCSPHIGHO2_12_FULL_35_11_GCA_001803185.1	1	1	1	1	1	1	0	1	1	1	0	0	0	0	0	1	0	0	0	0	0	0	0	0	1	1	4	0	0	0	0	0	1	0	0	0	0	0	0	0	0	0	0	0	0	0	0	0	0
Legionellales_bacterium_RIFCSPHIGHO2_12_FULL_37_14_GCA_001804735.1	4	1	1	0	9	1	1	1	1	1	1	0	0	0	0	0	1	2	0	2	0	0	0	0	0	0	3	0	0	0	0	0	0	0	0	0	0	0	0	0	0	0	0	0	0	0	0	0	0
Legionellales_bacterium_UBA2469_GCA_002342175.1	2	1	1	1	1	1	1	1	1	1	1	0	0	0	1	1	0	0	0	0	0	0	0	0	1	2	0	0	0	0	0	0	0	0	0	0	0	0	0	0	0	0	0	0	0	0	0	0	0
Legionellales_bacterium_UBA4759_GCA_002403515.1	5	1	1	1	0	2	1	1	1	1	0	0	0	0	1	1	0	0	0	1	0	0	0	0	1	0	0	0	0	0	0	0	0	0	0	0	0	0	0	0	0	1	0	0	0	1	0	1	0
Pseudomonadota_bacterium_GCA_020051095.1	5	0	0	1	5	1	1	1	0	0	0	1	0	1	0	0	1	1	1	0	0	0	0	0	1	0	2	1	0	0	1	0	1	0	2	0	0	0	0	0	1	0	0	0	0	0	0	0	0
Pseudomonadota_bacterium_GCA_020161725.1	12	2	1	1	0	0	1	1	0	0	0	0	0	6	1	1	1	0	1	0	1	1	0	0	0	0	0	0	0	2	0	0	1	1	0	0	0	0	0	0	0	0	0	0	0	0	0	0	0
Pseudomonadota_bacterium_GCA_021807845.1	3	1	1	1	1	0	1	0	0	0	0	0	1	1	0	0	1	1	0	1	0	0	0	0	0	0	0	0	0	0	0	0	1	0	0	0	0	0	0	0	0	0	0	0	1	0	0	0	0
Pseudomonadota_bacterium_GCA_021848965.1	1	1	0	0	1	0	0	1	1	1	0	0	0	1	0	0	0	1	0	0	0	0	0	0	0	1	0	0	0	1	0	0	0	1	0	0	0	0	1	0	0	0	0	0	0	1	0	0	0
Pseudomonadota_bacterium_GCA_021849905.1	12	1	1	1	0	1	1	1	1	1	1	1	0	0	1	0	0	0	0	0	0	0	0	1	0	0	0	0	0	0	0	0	0	0	0	0	0	0	0	0	0	0	0	0	0	0	0	0	0
Tatlockia_sp_GCA_013697645.1	26	1	1	1	4	1	1	1	1	1	5	1	1	1	1	0	0	0	1	0	0	1	1	1	1	0	0	0	0	0	0	1	1	0	0	0	0	0	0	1	0	0	0	0	0	0	0	1	0
Tatlockia_sp_GCA_013697725.1	13	1	1	1	5	1	1	1	1	1	4	1	1	2	1	2	0	0	1	0	0	1	1	0	2	0	1	0	1	0	0	1	0	1	0	0	0	0	0	1	0	0	0	0	0	0	0	0	0
Tatlockia_sp_GCA_013697955.1	31	1	1	1	9	1	1	1	1	1	3	2	1	3	1	0	0	1	2	0	0	1	1	0	1	0	1	0	2	0	1	0	0	0	0	0	1	0	0	0	0	0	0	0	0	1	0	1	0
Tatlockia_sp_GCA_013812775.1	37	1	1	1	7	0	1	1	1	1	5	1	1	2	1	0	0	0	1	0	1	1	1	0	3	0	1	0	1	0	0	0	0	0	0	0	0	0	0	6	0	0	0	0	0	0	0	0	0
uncultured_Legionella_sp_GCA_902168255.1	4	2	1	0	0	1	0	0	1	1	1	2	0	0	0	0	0	2	0	0	0	0	0	0	0	3	0	0	1	1	0	0	0	0	0	0	0	0	1	1	0	0	0	0	1	1	0	0	0
uncultured_Legionella_sp_GCA_903877115.1	3	1	1	1	4	1	1	2	1	1	0	1	1	5	1	1	1	2	0	0	0	0	0	0	1	1	0	0	0	0	0	0	0	1	0	0	0	1	0	0	0	0	0	0	0	0	0	0	0
uncultured_Legionella_sp_GCA_903885895.1	6	1	2	2	3	1	1	2	1	1	0	0	0	4	1	1	1	1	0	0	0	0	0	0	1	0	0	0	0	0	0	0	0	3	0	0	0	0	0	1	0	0	0	0	0	0	0	0	0
uncultured_Legionella_sp_GCA_945952115.1	7	2	1	1	1	1	1	1	0	0	0	0	1	0	0	1	0	2	0	1	0	0	0	0	0	0	2	0	0	1	1	0	0	0	0	0	0	0	0	0	0	1	0	1	0	1	0	0	0
uncultured_Legionella_sp_GCF_937871865.1	21	1	1	1	7	1	1	1	1	1	1	1	1	2	1	2	2	1	1	1	2	1	1	0	0	3	0	1	1	0	0	1	0	0	1	0	0	0	0	0	1	0	0	0	1	0	0	0	0
uncultured_Legionellaceae_bacterium_GCA_903887975.1	1	1	1	1	2	1	1	0	0	0	0	1	0	0	0	1	0	0	0	1	0	0	0	0	0	0	0	0	0	0	0	0	0	0	0	1	0	0	0	0	0	0	0	0	0	0	0	0	0
Total number of proteins	1935	268	166	156	691	190	149	177	144	143	365	150	109	216	91	93	112	140	85	83	121	69	142	84	79	84	76	51	78	46	40	39	40	40	39	35	43	29	34	34	28	26	22	22	24	21	22	24	18
Total number of species	167	164	163	153	151	149	148	148	143	142	109	98	96	90	90	89	86	85	83	77	75	67	67	65	62	58	52	51	50	39	39	36	36	35	32	31	29	29	27	25	25	23	22	22	21	21	20	18	17
[truncated: 87 more columns]
