# Supplementary material for: Comparative single-cell genomics of two uncultivated Naegleria species harboring Legionella cobionts
Source: mSphere. 2025 Aug 27;10(9):e00352-25. doi: 10.1128/msphere.00352-25 (PMC12482156; doi:10.1128/msphere.00352-25)
Supplement: Table S6 — Putative TAL-like effectors found in Legionella genomes. [file msphere.00352-25-s0010.xlsx]

## Sheet: Sheet1
Table S6. Putative TAL-like effectors found in Legionella genomes
Species	Protein ID	Protein Length	TAL effector repeat copies (IPR005042)	Custom HMM repeat copies	DeepLoc 2.1		T4SEpre		Sequence
					Localization	Signals	Score	Prediction
Gammaproteobacteria_bacterium_GCA_013289415	EJMPDLJN_01533	382	5	7	Nucleus	Nuclear localization signal	0.82	T4SE	MPKPILTLDQKLIKFKISRQRYDNEAARLLNEGFTQEQTDRLIVRGSSSNTVQAVLNNCNNLLATPYHLNQEQIVIIAGHDGGSKNIETVKAAFNELRGLELTAAQIVKIAGNIGGSKNIEAVKAAFNELRDLELTAAQIVTIAGHGGGSKNIEALKAAFNQLRGLELTAAQIVSIAEHGGGSKNIEAVKAAFNELRGLELTAAQIVSIAGHNGGSKNIEAVKAAFNQLRGLELTAAQIVKIAGNIGGSKNIEAVKAAFNELRGLELTAAQIVSIAGHDGGSKNIYAVQKYFQELRSSGHSIKSIAAMASRKAGSGAIRSAVGREFMAFLDNLGASSLTNATTPLVNLGVFSILGKVTHPEAIESEEHEDDSQANKRSRLDS
Gammaproteobacteria_bacterium_GCA_013289415	EJMPDLJN_01504	523	9	9	Nucleus	Nuclear localization signal	0.44	non-T4SE	MTQLKLIFKDRLSKYNISRERYDDETASLLAAGFTSQQSDKIILLGSSKNAVKFVLNTYGTLLLEPFKFTHEQIMDMAANNGGAQAMKTVIASHAQLLTLGFDNAQIVAMAANDGGAQAIKTVIASYTELQARDFNNTQIVAIAANSGGAQAIKTVITSYAQLQTLGFDSAQIMAMAHKSGGAQAMKTVIASYAELQTLGFNSTQIVAMAANDGGAQAIKTVITSYDQLQTLGFDSAQIIAIAAKAGGAQAMKTVIASYAELQTLGFDGAQIMAMADNSGGAQAIKTVIASHAQLQTLDFNSTQVAAMAANSGGAQAIKTVIASHAQLQKLGFNNTQIMAMAANSGGTQAIKAVIKHYPVLSGRGYSLESITELAARLGGAKKIHKTVDECEFINFVHE…
Gammaproteobacteria_bacterium_GCA_022600575	LKNDBENI_00382	307	4	3	Nucleus|Cytoplasm		0.41	non-T4SE	MHSDLTARLSKYGISETRFNDEKSSLQEAGFSALEAEKLIIRESSFNTVRAVIAYSPVLIEAPHHLTRAQIVCIASHSGGSKNLEAVARYQTALMTLGFSLEQVICMASHNGGSKNLEAVARYQAALMTLGFSLEQVIRMVSHDGGSKNLEAVLEHSKMLLSSGHSRESILKIVSASGGSKKHNQKRSFCDAFGGDDFLEDIAIFGDLSEATSSPLDGTPNIEASLPRQMNPVPPSNHEEAVWSDGEDDLIPTLVTLLDEVHSAKEADVAYAVFKHSIFSSPIMPAEEGSCAYGVQASRYNNSAPGG
Gammaproteobacteria_bacterium_GCA_022600575	LKNDBENI_00381	440	8	8	Nucleus		0.34	non-T4SE	MHSDLTARLSKYGISETRFNDEKSSLQEAGFSALEAEKLIIRKSSFNTVRTVLACYPVLMDAPHHLTRAQIIRIASHIGGSKNLETVARYHTALMTLGFNSEDLVRMVSHIGGSKNLEAVVTHQAALMELGLNSEQVIRIVSHIGGSKNLEAVARYQAALMELGLNSEQVIRMVSHGGGGKNLEAVVTHQAALMTLGFSSEEIVRMVSHGGGSKNLEVVARYQAALMTLGFNSEQIVRMVSHNGGSKNLEAVARYQAALMALEFNSEDLVRMVSHSGGSKNLEAVLEHSKMLFSSGHSRESILKIVSAAGGGGKLNQKRSFYDAFGGDDFLDDIAIFGDLSEATSSPLDGTPNIEASLPRQMNPIAPSNHEEAVWGDGEDDLIPTLVTLLDEADAAKEA…
Legionella_genomosp_1_GCA_945867185	EMIEIHHE_00692	241	5	6	Nucleus		0.74	T4SE	MVSHIGGSKNLEAVATHLGALRGVGFQAEQIVRMVSHHGGSRNLEAVTSHLDVLRGLGFQAEQIVRVVSHIGGSKNLEAVATHLDALRGLGFQAEQIVRMVSHHGGSKNLEAVTAHLDALRGLGFQAEQIVQIVSHGGGSKNLEAVATHLVTLRCLGLGPEQIVHMVSRSGGSLNLEVIIKYQPELEALEITERTVVSKRDRGDLRARIATKIFGFFETNLSSRTEDDIVTENLAKKSRVG
Legionella_jamestowniensis_GCF_001467745	BJJLAOIM_02150	497	1	5	Nucleus	Nuclear localization signal	0.86	T4SE	MANFIVQLENALQDEQLLQKFILDIQQKKLWFPKLNQAHNFSLNLLSNWLQHAKVSKELLSTLCSSWQNDILAQMQEASSDENATYPSYLANQIYILLTPYCYPFMTSNPTLLNPESSVANSTPPINSNRKRKPIDDQKNRRNKKSKLSPELLQTIDAAELSKTIKDKLIQFGIKPDFFLTESTNLNQLGYSEKQIRCILLNHSSLKTVQHLKNWHKELIATFNHEQLTQIIKRGGVSNLEGVKHHYQDLIKLGFTTAQIAKMASAHGGPYTLKAVIDKYKQLSNQLDHNTIVKLVSKDGGSWGVAVAITSPFTKVQSHFTKKQLQTINSHPNGKKNCETLVENYAEFKQLGLNEEEMLKVVNHQSGELNTQIFLLIFTSFIKLGFTKDQIIMMVNHDG…
Legionella_maceachernii_GCF_900167045	ECPCJLCH_01977	808	11	13	Nucleus|Cytoplasm	Nuclear localization signal	0.79	T4SE	MPKTNQPKNLEAKSTKNKISLPQDPQTLNELKIKGYPQDLAERLIKKGSSLAVKTVLKDHEQLVNFFTHLQIIRMAAQKGGAKNITTALNEYNSLTNLGYSSEQIVRVAAHGGGSLNIKAVLQAHQALKELDFSAEQIVRIAAHDGGSLNIDAVQQAQQALKELGFSAKHIVRIAAHIGGSLNIKAVQQAQQALKELGFSADQIVRIAAHKGGSHNIVAVQQAQQALKELDFSAEQIVRIAAHIGGSRNIEAIQQAHHALKELGFSAEQIVRIAAHIGGSHNLKAVLQAQQALKELDFSAEQIVRIAAHDGGSRNIEAVQQAQHVLKELGFSAEQIVHIAAHGGGSLNIKAILQAHQTLKELNFSAEQIVSIVAHDGGSRNIEAVQQAQHILKELGFST…
Legionella_sp_PL0398	MBIBDBAK_00681	378	4	6	Nucleus	Nuclear localization signal	0.94	T4SE	MIEKNNSENNNIKKRKKETLDVDNNKKKKKGDTEGTENTDLQLSVLGYSNEDIEKISNKQGSDKTIKELIDNTENLKRMGYQLSDIVKTAARRSAANNIKGMVTYTEALLKLEYDMSDIVKIAGNNGASKTLGKLITHHVKLKELSFNAEAIVKIAANDGGSKTLDAIITHHEKLNELGFNAEAIVKIAGNGGGSKTLDAIITHHEKLNELGFAAEAIVKIAANGGGSKTLDTVIMHHDKLNELGFAAEAIVKIAGNGGGSKNLDAVIMHHEKLNELGFAAEAIVKIAGNGGGSKNIDAVITNYPSLIELGYKVEDIVRLLSTNHGNSEFINTIVNNKVNNSIFNSNISFFSNSKNTRDKNTSPVEQENLDISKKNSY
Legionella_quateirensis_GCF_001467955	IBLJFJIO_01278	635	8	10	Nucleus	Nuclear localization signal	0.93	T4SE	MPDLELNFAIPLHLFDDETVFTHDATNDNSQASSSYSSKSSPASANARKRTSRKEMSGPPSKEPANTKSRRANSQNNKLSLADRLTKYNIDEEFYQTRSDSLLSLNYTKKQIERLILYKGRTSAVQQLLCKHEELLNLISPDGLGHKELIKIAARNGGGNNLIAVLSCYAKLKEMGFSSQQIIRMVSHAGGANNLKAVTANHDDLQNMGFNVEQIVRMVSHNGGSKNLKAVTDNHDDLKNMGFNAEQIVRMVSHGGGSKNLKAVTDNHDDLKNMGFNAEQIVSMVSNNGGSKNLKAVTDNHDDLKNMGFNAEQIVSMVSNGGGSLNLKAVKKYHDALKDRGFNTEQIVRMVSHDGGSLNLKAVKKYHDALRERKFNVEQIVSIVSHGGGSLNLKAVKKY…
Legionella_sp_km772_GCF_003989735	BALMGKIP_00272	409	2	4	Nucleus|Cytoplasm	Nuclear localization signal	0.85	T4SE	MTYHKMTNLSDVQIAAYCSKLNLTRARFLAEKGNLEKKKDSQGNSAYSEEQINRLIFRKSSKKTIQTLLNCHDDLIKSGLTPQQIYQLAAHNGGSNNLKAYIEQTQALQAQNLSWSSLSLKVNDVLCLLAHNGGSRNLKAYIKQTQALKAHNLSGTVFGLNVKEVLHILAKDGGSQALDTLLDSFNQLRHLGFTTRQLITIAKKKGGAKALAAVLKHTPQLLTQAYSLDFICTLAARIGGAKKIQQSKHNESLTCRHDEVTTGRSQELTLNARSTKELDAYLCDIDEDELSEYLHSFATSENNEEEYARLFGDITAEEHEPFSAIKNHTITQIPYDTDEQHKALLFGNNRETFFSEMELEAAASASTHSASPLFFSHKRKLSPRESNTKEDESKKTKED…
Legionella_sp_W10_070_GCF_900640175	GKPGFKPP_02101	965	2	13	Nucleus	Nuclear localization signal	0.95	T4SE	MTNTTSKKSKYSLENLAKYNIKVEEYDKAKKELSTRGYEEYQIEKIVIRKSYRRSYLKLLELHEILVDEIKLTHDQITNIARKGGGSKNLESIKNNFKLLKTLKFNPEQIVKMVSHDGGSRNLDAVKNNVEALDKLGFDSNQIVKMVSHGGGSKNLDAVKNNLEALDKLGFDSNQIVKMVSHGGGSKNLDAVKNNAEALDKLGFDSNQIVKMVSHGGGSKNLDAIKNNLEALDKLGFDSNQIVKMVSHIGGSKNLDAVKNNVEILKALDFNPEQIVKMVSHDGGSRNLDAVKNNVEILKALDFNPEQIVKMVSHDGGSKNLDAVKNNLEILKALDFNPEQIVKMVSHDGGSKNLDAVKNNLEALDKLGFDSNQIVKMVSHGGGSRNLDAVKNNLEALDK…
Legionella_worsleiensis_GCF_001467535	GNCAOMDL_02259	562	1	7	Nucleus	Nuclear localization signal	0.52	T4SE	MINDDFDFDFELFQLNSNEEYLQDILITDTSSLDLPLSLAQPVLSCADDTSDLPDLFAVEPVESSELPEVSPLPPLLDKTNNLPEHDAPDLLAPNAPFLDVPPGERSASPILFTSETPFMDAPPGEVVIDNPEILSSDSFGKNVRKRAYRSTDSFFTAHAASTKNQRTAKGKQTTLSFERLTQAKYQQYYKPLFELGYKQETILQLLSKPSYKLTIGKLIKVHNELIEQLNEENLGHEDLVKVALHSGGFNNLDAFKNNYNHLKELGYSGKQIVSVASHDGGSLNLEYLISYHEKLVIIKKFSFNEMTSIASRNGGSHNIEALSEKYDDLNNNFTKEQIIRMVSRDGGSKNLYIVLKHYEKLCNLGFCPRLIVNAISHHGGSKNIKALIKYYDRLHTLR…
Legionella_worsleiensis_GCF_001467535	GNCAOMDL_00037	384	2	4	Nucleus|Cytoplasm	Nuclear localization signal	0.94	T4SE	MFKNDPSYPFFLFPNEQKEQRTVLTDNQPTSSQHVPALESIIPFRILPPLRSIILPPLEPRAEAAAGDDVFLTPHTGRRGTKRTETSTPTYSLHELMYGKKSQRTLSGKQPVLPMEKLKKFNISAEDYLAYFDKLQNLGYQPDDIDRLILNRCRRPTLDKLIMEHTNLIESCREDGLNHEDLVRISARNGGNETLEAFKYCYDTLRAKGYSKEDIVNIAAHHGGAKNLLSVIAHHYCLRQLDYTLEQITKIVSRNGGSLNLKATAENHIKLLALKFSEEEIYLLARITGGSKNIYALAKHYKTLIDLGYNKEQIMVWTSKSNGHNTIERVISLHSESPSEYAFFGRTLPSICQGTLPHPSPEMTSGNTEFIDLLDGSSSVSSPF
Legionella_yabuuchiae_GCF_900640115	BBJEBAAJ_00302	413	5	7	Nucleus	Nuclear localization signal	0.76	T4SE	MIKQKCGPSDVEQLVKAGFTLVQANKFIKKKLPSAVANVVLANYASLTKMITGWELDINETIVRVAARSGGEKNIEMLLEHEKTLRDWHFTGEQILKIVAHDGGSKNLNAVLLHFKALRALKFNCKDIVKIVGHGGGSKNLNAVLAHSEALCALQFQVEDIVKILAHQGGSKNLNAVLAHSEALLALQFTGQDILKMVGHDGGSKNLNAVLEHFEALRALQFTGEDIVKIVGHIGGSKNLGAVLVNFKTLRDLQFTSKDIVKIVGHIGGSKNIEEIVQHERLLLSLGLTGEALLGVNGIQRGQILNRLIERKSSEQSGDQLVAPYLDLLNQQPEDELSWLEGFLATGIPTVDFLMDTTQDILPSILDSDPAGPDPFQGLSSGVGASFRFFTSPDPLSNR…
Legionellaceae_bacterium_GCA_027449525	LFEECGCN_00335	342	5	4	Nucleus	Nuclear localization signal	0.85	T4SE	MPKTLSVDEKLVKYNITKERYKAECAGLLALGFTQQQADKMILKKSSKNSVEAVLLNYRTLSQMPYYLTNAQIVSIASNDGGAQALRCVVESFEQLQALGFSATQIVSMASNGGGAQAIRSVLESFARLQALGFSATQIVSMASNDGGAQALRCVVESFAPLQALGFSATQIVSMASNIGGAQAIKTVIAYYDELCSFGYDSKAITALASRMGARGRLNRTLLKDRAAFFNEYVSCTLPAGEGEIDALVVSERLKLIHRFCADFENEQVAGISDDWEFNLNDLDTDESLMLVDKPFAEPLVKAKQRPGHGFFAESSSSTVKRKRSEEDNADASSKRVGVHSS
Legionellaceae_bacterium_GCA_029210265	AHKCGDOP_01255	464	7	8	Nucleus|Cytoplasm	Nuclear localization signal	0.94	T4SE	MPQSKLTPEDKRIKYNIPLERYEQEHASLLSVGFTALQANKMILQKSSFITIDFVIYYNATLRAVPFEFSSEQIVAMASNDGGSQALKTLCDYYQKLKDLGFTTEQMVAMAANIGGAQALKTVFNYYTKLKELDFTPEQMVAMASNNGGAQALKTVCKAYQKLQDLDFTKQQIVAMAANIGGAQALKTVCDSYQELMEISLKNEQIVAMAANIGGAQALKTVCKAYQELQDLRFTKEQIVAMASNNGGAQALKTVCKAYQKLQDLDFTKQQIVAMAANDGGTQALKTVRHSYQELQDLGFTKEQIVTMASNGGGAQALKMVISHASHLLENGHSLEKITALAARLGGAGKIYQALSYISLEDIEDLFETLGPPSNTQTDDRLSLESFFSDGQQDEEHEE…
Legionellales_bacterium_RIFCSPHIGHO2_12_FULL_35_11_GCA_001803185	NAPKLGIB_01384	365	2	4	Nucleus	Nuclear localization signal	0.98	T4SE	MPKTKITTVSHGYDLDLMSSLPNGDPNQAKQGKIYLSGNGVYVVRDVAGIVHRGQLEFAINLEQLEQKINEPAFKAVILEKTSRAVGYTISNECFNVELNALAKAGFNNLDIDKLIFRRSSRGTVQTVLNSYNILLEKPYNLDRQQILRIASHDGGSKNIAAVQKFLPKLMNFGFNADQVIKIVGHDGGSNNIDVVQQFFPELKAFGFSADQVVKIAGHSGGSNNIAVMLAVFPRLRDFGFKADDAVRIACRTGGSHNLKAVHKNYERLRARGYDNKKIISIAASNCGTETINTIMSTDEVEESDFLYFVTTVSTPVASQNLSSASNTNINYSNRFMTARKKTSDDNTDEVEEDQHRDKRRSNGR
Legionellales_bacterium_RIFCSPHIGHO2_12_FULL_35_11_GCA_001803185	NAPKLGIB_00680	555	5	9	Nucleus		0.97	T4SE	MRRKTLIDVNGLTAHLEKFNISKARYTKEVGDLRAKGYLEIEAQTVIFRKGSEKTVETLLDLHDALIAQEFTHAELVKIARNNGGSRNLKAVHVNAQALIDLGFPREEVGKIAGHDGGSLNLEAMLTHARALIDLGFQHEEICQIARHDGGSRNLKAVLTDAQSLIDLGFPREEISKIAGNNGGSHNLAAVLKHVQTLIDLGFPREEISKIAGHGGGSHNLAAVLKHVQTLIDLGFQREEIGKIAGHGGGSLNLQAVLTNAQALIDLGFSREEIGKIAGHDGGSRNLEAVNKHVQTLIDLGFQHEEISKIAGHRGGSLNLQAVLTNAQALIDLGFPREDIGKIAGRDGGSCNLEAMLKHFSILQKLGFSMAQMVMCAARVGGSIKLNVLGNYCTKWQAQ…
Legionellales_bacterium_RIFCSPHIGHO2_12_FULL_35_11_GCA_001803185	NAPKLGIB_00371	595	6	12	Nucleus		0.54	T4SE	MRAVLIHTQALINLGFPREEIGKIAGNNGGSHNLKAVLTHTQALINLGFPREEIGKIAGHIGGSHNLEAVLTHARALIDLGFPREEIGKIVGHDGGSRNLEAVLTHARALIDLGFPCNEIGKIVGHGGGSRNLKAVLTHARALIDLGFLREEIGKIAGHGGGSRNLKAVLTHARALIYLGFPCEEIGKIAGHIGGSHNLEAVRTHVQALINLGFPREEIGKIAGHGGGSHNLEAVLTHARALVDLGFPREEIGKIAGHGGGSHNLEAVLTHAQALIHLGFQREEIGKIAGHDGGSRNLEAVLTHAQALINLGFPCEEIGVIAGNKGGSRNLDAVLTHARSLIDLGFPHEEIGKIAGHIGGSRNLKAVLTHAQALIDLGFSREEISKIAGHGGGSHNLEA…
